# Supplementary material for: Comparison of C. elegans and C. briggsae Genome Sequences Reveals Extensive Conservation of Chromosome Organization and Synteny
Source: PLoS Biol. 2007 Jul 3;5(7):e167. doi: 10.1371/journal.pbio.0050167 (PMC1914384; doi:10.1371/journal.pbio.0050167)
Supplement: Dataset S2 — Provides the set of markers ordered along each of the six linkage groups, the fraction of each allele called for each marker, the position of the markers within the sequence assemblies and the chromosome, and the order and orientation of the sequence assemblies along the chromosome and the primer sets. Graphs of the AF16 allele fraction for each chromosome and Marey plots for each chromosome are included. (213 KB XLS) [file pbio.0050167.sd002.xls]

## Sheet: Genome map
marker	chromosome	position (cM)		contig	A	B	H	x	AF fraction	contig primer pos	assembly primer pos	orientation	position (cM)	primer 1	primer 2	t di primer
cb5258	Cb1	0		cb25.NA_213	30	51	1	11	0.37037	8790	8790	+	0	ATTTAGGACACAGGGCATTT	CGAGGTCTTGAAAAATTATAACA	ATTTGCCCCCTGAAAATCTTAGTCG
cb14340	Cb1	0.006536		cb25.fpc2695	34	55	0	4	0.382022	2954	22877	+	0.006536	GAAAAACCAATTTTCTCTCTTTT	GAAGGTATTTGGGTGGATTC	CTCTCTTTTGAATGAGACAATTCCTTTTTTTAT
cb14278	Cb1	0.006536		cb25.fpc2695	33	56	1	3	0.370787	61318	81241	+	0.006536	AAAAATAACCCCGAATTCTC	CTTCTGAAGACGTGGATTCTT	CGATCACGCCAACGGCT
cb9275	Cb1			cb25.fpc0006	33	56	2	2	0.370787	153452	576594	+		CATTCTCCTTTTCGACTAGTTT	TTGAGCCATTTTTCATGATT	TCGGATAGCTGCGATTGGAG
cb6850	Cb1	0.006536		cb25.fpc0006	31	50	2	10	0.382716	221276	644418	+	0.006536	CAACTACTGAAGGCCAAAAA	CAGGTTGTAGTAGGTTTTGAGTG	CAGGATTTCCAGTTAAAATTCTTGAATTT
cb17260	Cb1	0.026947		cb25.fpc4101	36	52	0	5	0.409091	48696	712823	=	0.026947	ATTTTTGATATTCATTGCCTTTT	TTCAAAGTTTTAGAGATTTCTGTG	GGCTGAAATCGCTGGAAAAACTG
cb54	Cb1	0.039143		cb25.fpc0091b	36	53	0	4	0.404494	290184	940969	-	0.039143	GTACTGTACGAACGGGACTAAA	GTCATCTGGAGCGACTTCTA	CGAACGGGACTAAAAAAAAACCAACAA
cb3500	Cb1	0.057109		cb25.fpc0091b	37	54	0	2	0.406593	44170	1186983	-	0.057109	CTTCCCCATTTATTTGCTTTA	TTAACTTGATCGAACTGATTTTT	AGCCTATGCATACAGACAGGAATT
cb15249	Cb1	0.062957		cb25.fpc4321	35	52	0	6	0.402299	67530	1298683	+	0.062957	ATAACATCAATTGGAGTAGTCGT	AATGATTGAAATCTCGTCAAAC	TTCCGTTGAATCGTCCATATCCTC
cb16933	Cb1	0.134507		cb25.fpc4321	36	54	0	3	0.4	1495682	2726835	+	0.134507	AACTGTGGTAAAAGTGAAACGTA	AAAAAGGCCAAATAGTTACAAAT	GGTGCCTTTATAACCCTGCCT
cb1536	Cb1			cb25.fpc3857b						16933	2769735	+
cb1410	Cb1	0.140288		cb25.fpc3857b	38	52	1	2	0.422222	488182	3240984	+	0.140288	ACTCACAGTCTCATATTGGGATA	GCATCTAAATGATGGAAGCTAT	GGGATATCAACGCAACTTTACAAGT
cb12446	Cb1	0.140288		cb25.fpc0071c	36	50	0	7	0.418605	1461429	4750656	=	0.140288	TCTAGCAATGGGTTTAACAGATA	ACAGATGCATAGTATCAATCATTC	CCAGTATCTACAACAAAGATGACGTC
cb22801	Cb1	0.140288		cb25.fpc0071c	35	54	0	4	0.393258	1746085	5035312	=	0.140288	TTACTTTGTCCCTATTTTCAATC	TGGGTGATATGATCAACTTTATT	CGTCAGAAGAGACACAGACACC
cb22789	Cb1			cb25.fpc0071c						1865321	5154548	=
cb7330	Cb1	0.153109		cb25.fpc2887d	33	49	1	10	0.402439	527729	5773617	+	0.153109	TCTTATCCTTTAACACCTTCTCA	AGGATTCTGTTCTGGGATATTAG	TTTCTTTTATCTTTTCGTTTTTCTCCTTATTTTACA
cb13312	Cb1	0.153109		cb25.NA_141	38	51	0	4	0.426966	17438	5899502	+	0.153109	TTTGTTCAGACTCTTCTTCTTCT	AATTCGAGTCGTGTTATACTGAG	TTCTTCTTTCAAAGTTACAAAAAATCAGAATCAATA
cb2025	Cb1	0.158957		cb25.fpc0053	36	53	0	4	0.404494	20519	5926235	-	0.158957	AGGTTTTTCGAATACCTCAAGT	AAGAATGCATACCCTAACTCC	TGGCAGTTTTGTATTCTGCAGGTA
cb1980	Cb1	0.158957		cb25.fpc0053	38	47	0	8	0.447059	155268	6060984	-	0.158957	AAATCATCATAAAGAGAGATTGAGA	TTCATGTTCAATGTTGTTCTGT	AGATCCCAATCGGCAAAAAATATT
cb14871	Cb1	0.158957		cb25.fpc4238	35	54	0	4	0.393258	57872	6791150	-	0.158957	AAACATCAGAAGGTGACTAAAGA	ATCCCTCTTTGGAGTTATAAACA	AGCCAACAACCCCTATTTTGTGG
cb14869	Cb1			cb25.fpc4238	27	47	0	19	0.364865	17979	6831043	-		CTTAATGTTGTCACCTTCTTTTG	TTCTTCTGTCTTTTCATCATTTC	TGTGGTATAAAAAGTGTCAAATCGAATTCA
cb14906	Cb1	0.158957		cb25.fpc2887b	36	54	0	3	0.4	60627	6178594	-	0.158957	ATCCGTTTCAAATCTATCTTCTT	GAGTAGACCGACACCTTAAAAA	TAGATAAAGCCTTTTTTAAGGTGTCGG
cb19142	Cb1	0.158957		cb25.fpc1417	33	54	0	6	0.37931	223931	6537921	=	0.158957	TATTTAAACGGAATTTTTGTCTG	AATTTAGTTTTTCCCTCATCTTT	GCCCTCTGCGACAATTATCAATATAA
cb19158	Cb1	0.158957		cb25.fpc1417	39	54	0	0	0.419355	20500	6741352	=	0.158957	GTGGTCAAGTCATAAATCAAAAA	GTGTTGATGTGAGAGTGTTTGTA	CATTCGATTGGGGTTGGAATCAC
cb20720	Cb1	0.158957		cb25.fpc2374b	34	53	0	6	0.390805	69064	6830916	=	0.158957	CCCTAACCTAACTTATTGCTCAT	TATCACTCACCTCCTCCATTT	CTTCACCACGAAGTAGTTCCCG
cb20696	Cb1	0.158957		cb25.fpc2374b	33	53	2	5	0.383721	237484	6999336	=	0.158957	CTTTTACTTTTAACTGGCAATTC	GGGAGAGAAGATTACTGTAGGAG	CAAAATACCGTATACGATCCATGACTATC
cb7159	Cb1	0.164874		cb25.fpc2888a	38	53	0	2	0.417582	523249	7575175	+	0.164874	AGGAATAAGAAATACCCACTGAC	AAGAAAAGAACGGAGATAAAATC	TCTTTAATTCTTTGTTGAAGCAAAGAAATATTCC
cb1373	Cb1	0.164874		cb25.fpc2888a	36	53	0	4	0.404494	540310	7592236	+	0.164874	AATGAGAGAGTAGCTTGGAAAAG	AACCTAGTTGCCTCTATTGACTT	TGGCTCCTGTGTGGAAAGTAG
cb1182	Cb1	0.176503		cb25.fpc2888a	40	51	0	2	0.43956	1050363	8102289	+	0.176503	CTTCAGACATTTCAATGATAAGAT	AGTCTGTGTGGTCGTGACAT	TTTTTTTTTTGCAATTTTCAGTAAAATAAGACTTACC
cb1050	Cb1	0.188131		cb25.fpc2888a	44	47	0	2	0.483516	1433337	8485263	+	0.188131	CTGATAGATTTCTCGTTTTCATC	CGGATATTGGATCTAGAAAGTTA	ACTTTCCTCCCCCTATCCATTCA
cb3561	Cb1	0.194266		cb25.fpc2888a	39	46	0	8	0.458824	1703922	8755848	+	0.194266	GGTAGCTGTGAAGCGTATAGTAG	GGATCCGTTAAATCATTCTACA	GTATAACAATAAAAGAGATTGGATAATGTAATATGATT
cb7568	Cb1	0.200401		cb25.fpc4171	41	47	0	5	0.465909	151278	8908640	-	0.200401	ACCGTAACGAAACTAGTAACACA	ATGACTAATAGGCCAGGACATA	AATCCAGATTTTGAGAAAACTAATTTATTCCTTAC
cb19655	Cb1	0.212306		cb25.fpc2032	39	51	0	3	0.433333	61028	9050794	=	0.212306	GAAGAACTACAGGTGAGAATCTG	ACCTCCATTCTATCCAATACTTT	TTGGTTGATCGAATTACTGATGC
cb19689	Cb1			cb25.fpc2032	0	48	41	4	0	209368	9199134	=		CAGCTTTGGTTTAGATGAAAGTA	TGTAATTGGGTGGTAATAGTTTG	GCCATTCCGGATGGCCATT
cb18005	Cb1	0.218224		cb25.fpc3441	39	49	0	5	0.443182	79178	9480780	+	0.218224	ATTATTTCTTGACAAAACACTGAC	AAAAATAGGGAAATCTGACACA	CGTTTGGCTACACTGTTTTACACTCT
cb4792	Cb1			cb25.NA_188	48	42	1	2	0.533333	8818	9697955	=
cb16862	Cb1	0.231382		cb25.fpc4112	37	46	0	10	0.445783	106413	9832753	-	0.231382	TCTTATTGAGTAACCCCCATAAT	CAAATTACTTTGATCTCGATTGT	GCAACATAAAAAAGCAAACAAGGAAAAC
cb14997	Cb1	0.31555		cb25.fpc4030b	40	51	0	2	0.43956	406895	10248380	-	0.31555	ATAAGATTTTCAGCCATTTGTTA	CACGACGTTTCTGGAATTAG	AAGTCTTAATTGGGACCCGAATTTCG
cb17827	Cb1	0.439254		cb25.fpc2090	48	42	0	3	0.533333	153829	10478581	+	0.439254	CACAAATTCTGCTTCCTCTG	GTTTAGCTGAAGAACTCACCAT	TTGACGAGGATGTCAAGCCTG
cb993	Cb1	0.439254		cb25.fpc4140	48	43	2	0	0.527473	614257	11148190	-	0.439254	AGAAGAAGGGGTAGAAGAGGT	TTTTCAAATGTCTAATTGGGTAA	GGTTCAGGAGGTACAGTAACATTTTTCA
cb15136	Cb2	0		cb25.fpc0022b	49	40	0	4	0.550562	1144429	93397	-	0	CAAATTTTTCGAGAATCAATTAC	GGTATATGATGCTCAGGATCTC	TTTTTCGAGAATCAATTACATTTCATCATAGC
cb22786	Cb2	0		cb25.fpc0022b	50	43	0	0	0.537634	791789	446037	-	0	GCTTAAATCACAATCTTCTCAAA	GAGCCAAATGTGGTTTATAACT	AGCCTTTGTAGTCTTTGGTTTTTCAG
cb22776	Cb2	0		cb25.fpc0022b	48	43	0	2	0.527473	735086	502740	-	0	GGAGAAACGAGACTTTTTAGACT	CTATTCAGGTTTTTCGAGAGAG	GAAAAATGTCGAAAAATTCAAAATAGACTTCATC
cb6358	Cb2			cb25.fpc0022b	23	39	0	31	0.370968	158887	1078939	-		CATTTTCAAATTTTCGATTTTC	AGGAAATTACAGGTCCTCAACT	AATGCAGAAGCGCTGTTTTGAA
cb5083	Cb2	0.023814		cb25.fpc4114	50	42	0	1	0.543478	101698	1377114	+	0.023814	ATATTCTCGATGAGCTGTGGT	GGGGAAGTAGTAATACAAGTCCT	CTAAACCAGGAGTCCCTGTTGG
cb18765	Cb2	0.023814		cb25.fpc4168	46	43	0	4	0.516854	25369	1402483	+	0.023814	GGATTACTGTACATATCTTAGCTTCA	GTTGAAATTTTTGGCATCATA	ACTGTAATCTTGCTTTCTGCAGC
cb4553	Cb2	0.069598		cb25.fpc4292	44	45	0	4	0.494382	367026	1935081	-	0.069598	AATCAGATCTAAAGTGTGATCGT	AAAAAGCAGGTAGTTATGGGATA	CTAATTATCGCAATTCCTGTGCAAGA
cb4572	Cb2	0.075733		cb25.fpc4292	41	44	0	8	0.482353	290728	1858783	-	0.075733	GAAGAGCTACAAAAATCTCAAAA	TTTTAGCTCCTCGTTTTCTTT	CGAAAAACTGTGAAAACTGTGAAAAGTAA
cb16788	Cb2	0.081868		cb25.fpc0071a	40	48	3	2	0.454545	146582	2164970	+	0.081868	TACAGGAATATTCTGGTTCTGTT	GGGTTTCTCTTTATGAACTACAA	ACATCCAGTTCGATTTCCGGT
cb21859	Cb2	0.106873		cb25.fpc3052a	45	45	0	3	0.5	557429	2560024	-	0.106873	GGGAAGCATTCTTCAGTGTAT	TGTATATATGGTAGATACGTGGAAC	TGAAGACAGTTTTCCTAGTCTTCTAGTG
cb13137	Cb2	0.112721		cb25.fpc3052a	47	43	0	3	0.522222	367624	2749829	-	0.112721	CGGTAACTTCTGAAAAAGGAT	ATGATTATTGGTACGATCACATT	ATTTTTTGCAGTTCTCAAAATATGCATTCT
cb13217	Cb2			cb25.fpc3052a	40	38	0	15	0.512821	40326	3077127	-		CTTTCGATCAAACTGACTGATT	AGATGACCCAAAAGATACAGAA	CAAAGGAGGGAGTGTTTAACTAGTCA
cb13016	Cb2	0.118782		cb25.fpc0011	44	42	0	7	0.511628	1070924	3130698	-	0.118782	GCTTTTCCATCTATGCTCAAT	ATTCTAACCTTCCTCTAGTGTCC	AGAATTCGCATTTTTCAGGAAGAAGAA
cb6254	Cb2	0.130977		cb25.fpc0011	44	45	3	1	0.494382	636633	3564989	-	0.130977	TGGAATGAATTCTGTGTATTTTT	AAAGCTAACGAAACTCTTGAAAC	CAAAGTTAGATGTGCAGGACATATAGC
cb6471	Cb2			cb25.fpc0011						108531	4093091	-		AACTAACAGGTCCAAGAAGAGAT	GGAGATGTGAGGTAAAAGTTAGA	TCAAGAGTGCAAAAAAAAACAAATATCCC
cb3415	Cb2	0.181654		cb25.fpc0072	41	47	3	2	0.465909	334693	4536315	=	0.181654	GTATTTTTGATCGATTTTTCTGA	AGTTTTCAGTTCATTCGCTATC	CCCTGTACATAGACTGGCTTGT
cb15106	Cb2	0.187642		cb25.fpc2454a	39	48	0	6	0.448276	57513	4816227	+	0.187642	TTACATTTGAGAAAAAGACACCT	TCACCTCCAAGCTAACATTATAC	CAAAGCACGAGTCGAATCATTACAA
cb15087	Cb2	0.200142		cb25.fpc2454a	44	45	0	4	0.494382	291086	5049800	+	0.200142	TGTTGATATTGGACATATTTTGA	CTAGATTTGTCTCTGTTCCATTC	GCGTAATGTAATGGGGTGTGAAGA
cb4597	Cb2	0.200142		cb25.NA_214	42	45	3	3	0.482759	6584	5293143	=	0.200142	CCTCCCTTCTTATTTTTACTGTC	CGAGATGTTTTCAGATCATTTTA	AACTGTTCGACAAACTGAAAATGTTCC
cb22927	Cb2	0.212801		cb25.fpc2888c	42	45	0	6	0.482759	92662	5398477	=	0.212801	AAGTTATCACATTTGCATTTCTC	GATTCCGGTATCTCAATAAAAAT	TCTTTTCTCTCGAGAAGAGCAAAATGT
cb23122	Cb2			cb25.fpc2888c	27	26	0	40	0.509434	448209	5754024	=		CAATTAATTCGTTTGACATTTTC	ACGTTTTTCGAATACGTTGA	AAATTTTGAAATTTCAAAACTTCCGACT
cb6851	Cb2	0.212801		cb25.fpc0058	43	47	0	3	0.477778	4161763	5800732	-	0.212801	ATTTTGAACTGTTAGCTTCACAT	TATATCTCACTGCAATTTTCACC	GGTAGGTTATATGGGCTCTTTGCA
cb7109	Cb2	0.224567		cb25.fpc0058	44	47	0	2	0.483516	3374243	6588252	-	0.224567	AACAACAGAGGATACTCACTTTC	AGGCACGTAGATAATGAAAAAT	CCCAAAAGAAGAGGCCGGA
cb19956	Cb2	0.230484		cb25.fpc0058	41	47	0	5	0.465909	3017167	6945328	-	0.230484	CTTTATACCGATTTCAGCATTTA	CAAACCATGGAAATTCTCTAAC	CCAATGAGAAACAACTTCCTCTCTCATT
cb5445	Cb2	0.236332		cb25.fpc0058	42	47	0	4	0.47191	2450025	7512470	-	0.236332	TCATTTCTCTCTCTGATTTTCTC	TTTCCTTATATCTGGTTTCTTGA	TTATCTCTTGGTTTCTTTCTCTTTTCTC
cb5486	Cb2	0.242112		cb25.fpc0058	43	49	0	1	0.467391	2210356	7752139	-	0.242112	GATCGATCAGTAGGAGTAGAACA	GTGAAGGACAGCAGAAACTAATA	GATCAGTAGGAGTAGAACATCAAGTGATT
cb492	Cb2			cb25.fpc0058	31	36	0	26	0.462687	2164444	7798051	-		TTTCTTCATTTCTCTGACTCAAT	CTGAGAAAAGGTCATCTGAAAC	TTTAGGATTTCCATAATCTTGAACAAGTCTTT
cb458	Cb2			cb25.fpc0058	4	41	0	48	0.0888889	2085817	7876678	-		AGACAATTGACAAGAAGAAGGT	TTATTGTTGAAGACTTTTGATGA	AGCTTGGACCGATTGGATTCC
cb16183	Cb2	0.247762		cb25.fpc0058	41	50	0	2	0.450549	1979871	7982624	-	0.247762	GAGAACGTTCAAGGTTAGTTTTT	TATGTAGCCTCGATTCAACTAGA	AAGTGAGTATTTCAAGAAAAGAATTTTTAGTGTC
cb16363	Cb2	0.25939		cb25.fpc0058	39	50	0	4	0.438202	848766	9113729	-	0.25939	AAATACAGTACCTCCATTTTTGA	CACAGATATTTTTCGATTGATCT	ATAGACCGAATGAAAATTTCAAGCAACA
cb10650	Cb2	0.265842		cb25.fpc0058	37	44	4	8	0.45679	600197	9362298	-	0.265842	CTAAACTCTCGAACTGTTACCTG	CGTATTGTCGGAAATATACACTC	TCTGGATGGTATCGTTTGACATGAA
cb10749	Cb2			cb25.fpc0058	12	34	0	47	0.26087	25890	9936605	-		AAAAACATTGAAAAAGTTGAAGA	CAGACGAAATATGAGAGGAGATA	ATTTTTTACAGACATCTGATAAATCGAATACTGA
cb3563	Cb2			cb25.fpc4206	27	39	1	26	0.409091	10888	9973383	+		TAATTTCAAAAGAGGAAGAGACA	TTCAAAAGAAGAACTCAGCTATC	AATCTAGATAGGAGCCTAGATAGCTGA
cb3574	Cb2	0.279176		cb25.fpc4206	37	50	0	6	0.425287	317130	10279625	+	0.279176	ATCTCTACTGCTCACGTATTGAC	AACAACAGCTTTTACGATGTTAC	AGAAGAAGTCGTTGGTGTGATTCA
cb4337	Cb2	0.285024		cb25.fpc4206	36	54	2	1	0.4	538219	10500714	+	0.285024	TGACTTTTCCTGTTTGATGAG	ATTTTCTTATCAGCAAAAATCTG	CCAAAGCTTCCCATGTCTCCA
cb4239	Cb2	0.303208		cb25.fpc4206	41	48	0	4	0.460674	859098	10821593	+	0.303208	AAAACCTAAACTGTCATCTTTGA	CTGAATTCTGATTGTGAGACAG	AAACTGAATAGTGGGAGGCCC
cb19820	Cb2	0.315257		cb25.fpc4206	42	48	0	3	0.466667	1572738	11535233	+	0.315257	AAGTTGTGGATTTTGTACATAGC	CTGACTCAGAAAATTTATCACCT	AGGTATTTCGGAAGTCAAATCTTTATAAAAACG
cb22656	Cb2	0.333441		cb25.fpc4206	41	49	0	3	0.455556	1599113	11561608	+	0.333441	ACTACAAAATGAAATGGTCTCC	GAGAGCATGAAAACTGCATAAT	AATGATGGGAATGTCCTGTTTGC
cb22661	Cb2	0.339501		cb25.fpc4206	38	48	1	6	0.44186	1630196	11592691	+	0.339501	AAAAATTAAAAATTCCAGATCGT	TTCAGGATAATAGTGTTGGATGT	GCTCTTTGCTCAATGATTCAGAAGACT
cb19271	Cb2	0.373528		cb25.fpc4071	42	45	0	6	0.482759	79398	11792608	=	0.373528	TCACTATTCTCACTGATCGTAATC	ATCATCCATTTTGTTTGAATAAC	TGCTTGTGAGTGATAACTAAATAGGTGT
cb4574	Cb2	0.379376		cb25.fpc1402a	46	47	0	0	0.494624	76340	11935482	+	0.379376	TTTGAAGTTTTTCGTAAAAAGAG	AGGGAAAATGGGAAATACTG	ACAGTGGAATACAGTATTTCCCATTTTC
cb15583	Cb2	0.404072		cb25.fpc2260	44	43	0	6	0.505747	675724	12996604	-	0.404072	CCTGAAAGCTTGTATACCGTAA	AAAAATGCCTTCACTTCTGAC	ATTTCAAAGACGTTATCTACAAGCTAATCC
cb16865	Cb2	0.461278		cb25.fpc4181	43	45	0	5	0.488636	22726	13107379	-	0.461278	AAAATACAAGAAACAGCTTGAGA	GGAAGAATGTATTATTGGTCAAC	GCTTGAGAAAAGAGGATTTCGATGTAA
cb14181	Cb2	0.467338		cb25.fpc4055	42	46	0	5	0.477273	19510	13229622	-	0.467338	GAGATACTGTGACTTGTTGATGA	TTTAGATGATTTTTGACCCTTTT	CAAAAGCGGCCCAAAAAAGGG
cb21771	Cb2	0.467338		cb25.NA_155	41	48	0	4	0.460674	15673	13387613	+	0.467338	CCAAGAAGGTAATGAGGAAAT	TTTTACATGATTTTCAGTCATTTT	GGTAATGAGGAAATGGTGGAGCT
cb13000	Cb2	0.499608		cb25.fpc0305	39	48	0	6	0.448276	367971	14143104	-	0.499608	CTTCAGATCTCAGAAGATCCAC	CGATGTGTCTTATCTCCCTTAC	CAGGAAGAGGAGGTCACTGAAC
cb12970				cb25.fpc0305	34	7	0	52	0.829268	54429	14456646	-		CTGGAAAATAAGGTGGAAAAG	AGAGCCTGCTCTTCTCAAGT	TGGAAAAGCGATATATTGAATGACCC
cb13311	Cb3	0		cb25.NA_108	41	49	0	3	0.455556	33731	33731	=	0	AAGGAAGGGATGAAGTATTTTT	CAGCTTTCCAAAAGTTTTATTTA	TGTTGTGACAAGTCTCTTACCGAC
cb2665	Cb3	0.012346		cb25.fpc4030a	38	47	3	5	0.447059	196464	244755	=	0.012346	TAAAGTAACTTCATCGGAATCTC	ATCAGGGTATACGGTAGCTCTAA	AACCAAATTCAAGTCTAGTCAAGGC
cb2958	Cb3	0.06066		cb25.fpc0010a	39	51	0	3	0.433333	160938	1126515	=	0.06066	ATACTGTAACCGATGGAATTGT	AAACTTACCTATCCGAGTCTACG	ACAATTTCCATTGCTCATCGTTTGG
cb20769	Cb3	0.06066		cb25.fpc2587	39	47	0	7	0.453488	604086	1261296	-	0.06066	CATTGCTCATCGTTAGTTCTAGT	TCGAAACTGATGTATTCCATATT	GAATTGTGATAAGAAGAAGAAGAAAAAGTTT
cb8516	Cb3			cb25.fpc2587	38	53	0	2	0.417582	77832	1787550	-		CAAAATTTCATAACTTGCTTCA	GCCAATCGATAATACGACAC	AATTCCAAGATTTTGTGCTTAAAATAAAGGAAA
cb5219	Cb3			cb25.fpc2587						33729	1831653	-		CTTATGAGGCATTTGAGAAACT	CTTTGTTTGTTTTCAACCTAGAG	TCGACTCTAGAAAATTCAATTTCGAACTTT
cb20758	Cb3	0.124576		cb25.fpc4153	35	54	0	4	0.393258	25392	1890774	+	0.124576	AGAGAAACGAATGGCTATGAG	ACAGACGACTTCCTTTGTTTT	GCTCCACTGGACAGAGGAC
cb8096	Cb3			cb25.NA_093	31	54	5	3	0.364706	8654	2099967	=		ATTCTGAAATTTTTGAGAGTCAG	GTCTAGAAAGGTTTGAATTTGACTA	CAAAATCAAAGAAAAATCCTGTAAATCCAAAAAAAA
cb19183	Cb3	0.142983		cb25.fpc4341	35	52	4	2	0.402299	41431	2153163	=	0.142983	TACTTCCCCATTAAACTTCATAA	ACTAAAAACATTGATCACCTTGA	GCTGCATGGGCGAATTT
cb10042	Cb3	0.149435		cb25.fpc4069b	30	50	0	13	0.375	131996	2379766	-	0.149435	CAGAAAGAAATGACGAGTTAGAG	CGATCTTTGTCTGTTCTCAAATA	AAATCTGGAGTAATTTGAGTATGAGAAAC
cb10088	Cb3	0.162594		cb25.fpc4069b	35	55	3	0	0.388889	17305	2494457	-	0.162594	TTATGGGTTATGCACAGTAGTTT	TAGAAACCTGATCCCTGTTTT	AGTGACGTGGCATGAGAAAAAATC
cb22597	Cb3	0.168374		cb25.fpc2187	33	56	0	4	0.370787	507265	2699057	-	0.168374	CTGTCTCTGCTGACTTTGTAATC	TGTAATCCAAGAACCTTTAAACA	ATTGTGTTGTGATGAGCCTAACCC
cb22622	Cb3	0.174509		cb25.fpc2187	35	51	0	7	0.406977	382569	2823753	-	0.174509	TGTAGGTACTAGCAAACGATTTT	AGAGACACAGAAACCGAGTG	CCCGTTTCTCTTTTTTGTCCCTT
cb17390	Cb3	0.200156		cb25.fpc0103	29	59	0	5	0.329545	42174	3248496	+	0.200156	CAGTCTTTTCAATGAATTTATCC	GCAGTTGAGAGAGAATGAGAAG	TGTTTGGATGGGATACCATCTGAAAA
cb17382	Cb3	0.200156		cb25.fpc0103	29	61	0	3	0.322222	128468	3334790	+	0.200156	ACTTGATCTTCTAGCTGGTTTCT	CACAAAGTTTCAAAATCTCTGAC	CGTGGCTGAAAATCCATATTTTGC
cb6119	Cb3	0.200156		cb25.NA_195	30	61	0	2	0.32967	55997	3455849	+	0.200156	TGATAAAACAGGCGGATAAC	TCGCTTTCTCATTTTACTGTACT	CCGGGCCGAAAAGAGAAGAAA
cb12087	Cb3	0.217702		cb25.fpc2976	33	58	2	0	0.362637	117053	3613246	+	0.217702	CGGATGAGTATATTTGACATTTT	TAAACACTGTGGTTTTTGGTATT	GAACGGAAATTGGAAAACGGACG
cb12098	Cb3	0.217702		cb25.fpc2976	32	54	1	6	0.372093	268226	3764419	+	0.217702	GCTAACAATGAACCATTCAAC	AGCATGATACATATCAGTCAACA	AATGTTGATCAGCATAATCCACAGG
cb14039	Cb3			cb25.fpc2976	26	45	0	22	0.366197	553232	4049425	+		TAACTTTTTAGGTTCCAAGGTTC	ACATTTTTCCATCCATAATACAA	TGGAATGGCATCTTTTAGAGTGAAATAAAG
cb5362	Cb3	0.230202		cb25.fpc2234	30	58	0	5	0.340909	1385521	4400792	=	0.230202	CTATCCTTCATCTCGAATAAAAA	TACAACCTTTTCAAGCACCT	AGTGAGAACAAGCGGTGACG
cb10632	Cb3	0.235983		cb25.fpc2234	33	58	0	2	0.362637	1336003	4450310	=	0.235983	CTGTCTGGACTTACAAAATTGA	TGTTCTTCACCAGAAGGAATAC	TTGAATTTAGAATTCCTTCTGATTTTCCAGA
cb21075	Cb3	0.235983		cb25.fpc2234	32	56	2	3	0.363636	964422	4821891	=	0.235983	AGTCAGGGGAAAAACTTATTG	CAATTTTCTTCCCACTATCATAA	GCATTCGAATTTTGTTTTGTGTATATTATTATG
cb21057	Cb3	0.235983		cb25.fpc2234	33	55	0	5	0.375	920520	4865793	=	0.235983	GTCTCTTCATTTCATACGCTCT	AAAAACTGCTGAAGAATAACAAG	AAGCTTTGTGCTAGTTTTATGCCGG
cb1538	Cb3			cb25.fpc2234	23	50	0	20	0.315068	614007	5172306	=		ATGAAAATCCCTGTAATTCTTTT	TTTGAACACAGTATAAATGGAAAG	TTTATCGGTTGACCAATTGGCCT
cb5220	Cb3	0.235983		cb25.fpc2234	31	58	2	2	0.348315	563519	5222794	=	0.235983	AAAGCTATCTAGAAGGCTCTGTT	AGTAATCATCATAACTGGGGTCT	TCTCGAATCGACCCGGAGA
cb12108	Cb3	0.242194		cb25.fpc2234	28	57	0	8	0.329412	492908	5293405	=	0.242194	CTTCAAGACAACTTTTGACCTTA	CCATGATGTTTGGAACTTTT	AAATATACACCAGTTTAATCCCGACT
cb8776	Cb3	0.248405		cb25.fpc4044a	31	58	0	4	0.348315	826610	5830255	+	0.248405	TAGAATAAGTGGACTGGATTGAG	CCCATTTTTCTGTGCTATCTAA	GGAACACGAGGCTGTGTGC
cb8819	Cb3	0.248405		cb25.fpc4044a	30	51	0	12	0.37037	756833	5900032	+	0.248405	AATTTCATATTATCCCCCTTTT	GTATCTCTTTTCCCTCTTCACTC	CTGTCTTCCTTCCTCCCCAC
cb1979	Cb3	0.248405		cb25.fpc2203	33	57	0	3	0.366667	123890	6780755	-	0.248405	CACCAATAAAGTTTAGTACGTGTT	AACAAATTGACATCTCACTCAAG	TGTGTTTGGAGCATACTCTAAAAAAGAC
cb22040	Cb3	0.248405		cb25.fpc4079	34	56	0	3	0.377778	46296	6835831	=	0.248405	TCTCATTTGACGGTGAACTT	CAAGAATCCATTTCTATCTGAAG	GACCTGAAAATATAAGGTGTCTAATGGAAC
cb5262	Cb3	0.268542		cb25.fpc0201	27	55	1	10	0.329268	305763	8858016	=	0.268542	GTTAATCCAGCTGACTGATTTC	GTTGATAGAGCACCTTGAAAATA	GAGCTCTCGCCTTCCTATCGAA
cb5359	Cb3	0.268542		cb25.fpc0201	27	51	2	13	0.346154	557689	9109942	=	0.268542	ATACTGCGTCTTGTTTTCTCTC	TGGCTGATTTAGAAACTAGGAG	CAGATATATCCAAAGATTTCTGAAGTTATTGAATTTTTA
cb17443	Cb3	0.275439		cb25.fpc4154	28	58	0	7	0.325581	317176	9577047	-	0.275439	ATCACGATAAGCGACAATTT	GATGCTTGAAAAATGAAAAACTA	ACGATAAGCGACAATTTTTGGAAAGA
cb22149	Cb3	0.287634		cb25.fpc2193	32	57	0	4	0.359551	46319	9651907	+	0.287634	AAAAGTGTACTAGCCAATGGTC	CTCAGATTGACTCCAAAACTTC	AAGAAAGTTTCCAGGGAAGTTTTGG
cb22189	Cb3	0.293415		cb25.fpc2193	32	59	0	2	0.351648	172770	9778358	+	0.293415	GATTCTTTGATTATTCAGCTCAT	CCAATGGACAAGTTAGAAGTAAA	TGATTATTCAGCTCATAAAATGAAATTGTTCG
cb22714	Cb3	0.311381		cb25.fpc0002	33	56	0	4	0.370787	87693	10065378	+	0.311381	AAATCTCAAAATTGGCTTGTC	AAGAATATCCCATTTTTCTTGTC	TTTTCGAAAATCCTTGAAAAAATGTTCAAGA
cb9140	Cb3			cb25.fpc2887c	18	48	1	26	0.272727	84567	10365684	+		CAACGAAACTATGTTTTTCAAAT	GGATGAATTATTAGTCAGGAATG	AGCTGCTATTTCGTACCTAAAATCTCA
cb9186	Cb3	0.324202		cb25.fpc2887c	31	53	1	8	0.369048	302090	10583207	+	0.324202	TAGAAATCGAGCTGGATGAG	TAAGAGCTACAGTAACCCAAAAC	TGGAAATTTGAGGCGTTTTGGG
cb6448	Cb3			cb25.fpc4224	24	50	0	19	0.324324	819582	10748375	-		CTTATTTTTGGTGCATCTATGTT	AGAATAATGATGTCCTGGAAAA	AAACTTCAGATGTCTGTATTCTTCATTCC
cb13529	Cb3	0.365321		cb25.fpc4224	37	46	0	10	0.445783	402325	11165632	-	0.365321	AATTGAAATTTGGGATTTTGA	GAATGCTCCAGAAGAAGATG	GCGATACTCTACAAACATCGATTTCTTCA
cb10275	Cb3	0.365321		cb25.fpc4010	39	46	0	8	0.458824	343675	11922627	-	0.365321	CAAGTCGTTCCTACTATGATGAG	TCTCGCAATAGAAACATAGTGAT	TTCTAGATTTTTCTGTGAAGAAATGAAGGAAT
cb19477	Cb3	0.365321		cb25.NA_132	38	53	0	2	0.417582	10995	11578952	+	0.365321	GATGAGCTCTTGTTGCATTT	GCAAGACGATCTACCATGAG	GGGGGTTTTTTCGCTTCTTTTTG
cb23179	Cb3			cb25.fpc4426b	22	35	0	36	0.385965	350990	11953902	-		TCTTATTTTTCAGGTACACTTACG	CTTATTGATTTTTCTGACCTCTG	GACTATGTCTTATATATGTTTCCCCATAGGG
cb23143	Cb3	0.399348		cb25.fpc4426b	41	48	0	4	0.460674	135460	12169432	-	0.399348	CCCATTATTCTTGATCTCTTATG	AAATGAAAGAAAGGAAGGAGTAG	AATTAGAAGGACCTCGTGGGAAAA
cb15337	Cb3	0.405062		cb25.fpc4013	41	50	1	1	0.450549	172346	12477238	=	0.405062	ATCCACGTAGTGATGAGACTG	TACAACCAATGGGAGTACTGTAG	GAGAATAAAGCAGTTTTAGATTTGAAATACATTTAAGA
cb15330	Cb3	0.410649		cb25.fpc4013	42	51	0	0	0.451613	220159	12525051	=	0.410649	CTACCAGAGCATCCTCGTATT	TTTGGGGTGTTTTACACATATT	GGGCAGCCGAACAAAAACTTT
cb12100	Cb3	0.416938		cb25.NA_102	42	39	0	12	0.518519	9372	12581101	=	0.416938	TTATAATTTTTCCAGTTCCCAGT	ACATTTTTACAGTAGGCACTTTC	CGTAGAGAAATCTGAGAACTCATGGA
cb12106	Cb3			cb25.NA_102	11	10	0	72	0.52381	51898	12623627	=		TTCAATTCTAAATCAGGTTGTTT	TTGTTTAAGGGGTTCTTGAAT	CAGGTGACTAGTAGCTGCAAAAATT
cb17468	Cb4	0		cb25.fpc0010b	46	42	0	5	0.522727	382906	382906	=	0	TTTTCAAAAGTTGAACTCAAAAC	GTGACAAGTTATCTCTTCGATTG	CTCTCGAAAATAAATATGTATGTCTGAAATTAAATTGAA
cb15614	Cb4			cb25.fpc3752	41	30	0	22	0.577465	623199	1135528	+		TGATCTTTGATTGTGAGAACATA	CTAAGCGTTGACAAAATATTACC	GGTTGAAGCTATAAGCAAGAAATGTTTG
cb23135	Cb4	0.019357		cb25.fpc3752	40	42	2	9	0.487805	1036674	1549003	+	0.019357	AAAAATTGCATACAGACCTACAA	CAGAAACTATTTTTCTGGTAAGTG	AAAATTCACAAATTAATCGAGATTTCGAAACATA
cb23125	Cb4	0.025647		cb25.fpc3752	46	42	1	4	0.522727	914522	1426851	+	0.025647	TCTGATAATTTTGAAACATCAGTTA	TCACATATCATAAAAACCTAAGTCA	TATTTTTCGAAATAAATCACTGTGACCTATTTTTT
cb22832	Cb4	0.050969		cb25.fpc3752	47	40	0	6	0.54023	1162214	1674543	+	0.050969	AGAATATGCCAATTTCTTCTCA	CTAATTCTTGCTGTTTCAACACT	AGTTTCTGGAGGAACTTGGAGAAG
cb7331	Cb4			cb25.NA_033	38	35	0	20	0.520548	14475	1799245	=		TTCTTAAAGTGGGATGAACAAT	TGAAAGACCTATTTCAGTCAAAA	GAAATTCGCTCTAAATTGTCTTGAAACAAG
cb8845	Cb4			cb25.fpc4250	36	36	5	16	0.5	114972	1924859	+		TATTTAGCTCGTAAGTCGAGAAA	ACTTCTAAACGTTAACAGCAGAC	CCACTGGAATGTCGAAAATTGAATTT
cb8821	Cb4	0.078753		cb25.fpc4250	45	39	0	9	0.535714	483031	2292918	+	0.078753	AATTTGGATGAACTGAAGTATTG	CCTTTTTGAAATAGTGTTTTCTG	GTATTGTGATATCTGAATCTTTTATCCACGA
cb8147	Cb4	0.091912		cb25.fpc4118	46	42	0	5	0.522727	107121	2507835	+	0.091912	ATTAAATAGCTGCGATAACAGAA	TCTTTCTTTTAGGTCGTCACTC	GCGATAACAGAAGAAGAACAGTTTTCT
cb8176	Cb4	0.09776		cb25.fpc4118	47	43	0	3	0.522222	203720	2604434	+	0.09776	TAGGAGTTGGGACCATACCT	CATGATCTCAGAGGTAGATTTTT	ATTCTATGAGTTTGAAAAAATCTACCTCTGAG
cb17380	Cb4	0.109809		cb25.fpc2501b	43	44	0	6	0.494253	28128	2727599	=	0.109809	GTCCAACAAGATGTATCGAAAT	GAAACTGAGCTAACTTCTTTGAA	CTGTGAGAGTGCCAGCTCC
cb16748	Cb4	0.12263		cb25.fpc4382a	44	42	0	7	0.511628	54942	3047674	-	0.12263	ATAACTGTCTGAGCTTGGTTGT	TAGAAATTGATTCCTGGAAACTT	GCATTATTAGTGCATTTGAAGTTTCC
cb2961	Cb4	0.129342		cb25.fpc4382c	44	34	0	15	0.564103	26449	3170149	+	0.129342	GCTTTTCGTAATTTTTCTCAAC	CAGCAAATCTTGAATTTCTTTAT	ACACCGTTTTTCAGCGAATTT
cb18435	Cb4	0.129342		cb25.fpc3857c	47	37	0	9	0.559524	148225	3342513	+	0.129342	CTCAACGTCATCGAGAGAGT	ACAATGTCCATCAACACCAT	ACCGCTTCTACAGATTGCTCAT
cb18346	Cb4	0.135631		cb25.fpc3857c	45	41	0	7	0.523256	474060	3668348	+	0.135631	AAATTCAGCAACTCAAAAATGT	ATTTTCAAAACCGAGGAAAT	CAGGAAAAACATATTTCTCAAAGCATGAG
cb3790	Cb4	0.176194		cb25.fpc4260	48	43	0	2	0.527473	216169	3988970	-	0.176194	AAGGTGTGGAGTATAGAGGCTAC	TTTTGACATGTCTATCCATTTTT	AACGGAAATTACGGTTTCAAGAAGTTTA
cb3750	Cb4	0.176194		cb25.fpc4260	46	44	0	3	0.511111	177251	3950052	-	0.176194	CTCAGACAACATCTGAAAACTGT	TAAGTCAGGTTTGCCTTATTTTA	AAATGACCGTAAACCAGAAAATCTAG
cb10995	Cb4	0.181974		cb25.fpc0143	48	42	1	2	0.533333	68601	4736793	-	0.181974	CACGAGAGATGTAAGCATTAAAC	AGAGATTTAGCTGAACTTCTAATCA	TTTCATTCCGCGTGTTTGCTTG
cb10874	Cb4	0.181974		cb25.fpc0143	48	42	0	3	0.533333	516635	5184827	-	0.181974	GTTGGGTGGCCTTTTATTAG	ACAATCTTATCAGTTTTTGGAGA	ATTTTTCAGCGTAATCAGCAAGAAAAAAA
cb6423	Cb4	0.181974		cb25.fpc0143	47	41	0	5	0.534091	590495	5258687	-	0.181974	GTTAGAAGAGAAGAGGGTGCTAA	ACTCGAGTTTTTGTGCATATTT	ACGGGCGACGTCCTCC
cb14731	Cb4	0.181974		cb25.fpc0143	48	39	1	5	0.551724	1908905	6577097	-	0.181974	TGTGGATATATAGAAAAAGGGAATA	AGAGTGAAGAAAAGGAGAAGAAG	AATTTTGAAAATAAGAGGAAGAGAAAGAGCT
cb11584	Cb4	0.181974		cb25.fpc0110	49	42	0	2	0.538462	79141	7575010	+	0.181974	CGTAGAAATCTGTTAAAGGAGGT	AGAACTAGCGTACTTTGTCGTTA	CGCCAGCTTGTCAGTCGG
cb14228	Cb4	0.181974		cb25.fpc0110	45	39	0	9	0.535714	330121	7825990	+	0.181974	GCTTGTTGATGATTTACTCTAGG	GCCATAGGATTGTTCTTCTATCT	AAATTAAATTAATCCTATTTGAGATCGAAATAATTCAGAA
cb3606	Cb4	0.181974		cb25.fpc0063	44	38	0	11	0.536585	755988	7484458	=	0.181974	TTGCTTCAAATCTAATTCTTCTG	CACTTTCCTTATCAACTCACCTA	TGATCACATTGATATACCGTAATCATAGTCAT
cb9283	Cb4	0.181974		cb25.fpc4152	48	40	1	4	0.545455	94039	7589908	=	0.181974	TTCACCAAACTACATAAAAATCAA	CCGTTTCAAATAGTTCTCAAATA	ACCAAACTACATAAAAATCAAACTGCTGAA
cb7745	Cb4	0.181974		cb25.fpc4152	41	36	0	16	0.532468	869349	8365218	=	0.181974	ACTTACATGACAAAACGAAAGAA	AAATGGCTTCTCCTAAAACCT	TGTCGTGAGAAGGTTTTAGGAGAAG
cb7678	Cb4			cb25.fpc4152	26	35	0	32	0.42623	998390	8494259	=		CACATTTCTTTGGATCACATC	CACAATTTCAAAATTTCCTAGAT	TAAATTTAATTATGGATCACCATCAAACCTATAGC
cb19161	Cb4			cb25.fpc4152	45	38	8	2	0.542169	1059542	8555411	=		TCTCGATGTCAGATTAGTCACTT	AAATTATAAGCTGTTGGGAGAGT	TACCAAATTTCAAAAAAATTCATTTTTCAGAGTTTC
cb17206	Cb4	0.181974		cb25.fpc0039	47	41	0	5	0.534091	1122418	8885396	-	0.181974	ACCACTAACAATAAGTCCCTTTT	ACCTTCTCCTAGAATCCTACAAA	GGATTCCCAATTTCCGGTGTTCTT
cb13592	Cb4	0.181974		cb25.fpc0039	34	43	0	16	0.441558	143114	9864700	-	0.181974	CGTCTCATTAATCGTATCAATTT	CAGGATACAAATGGAAATACAGT	GCCAACGGATAGGCAGTAGAA
cb7750	Cb4	0.188686		cb25.fpc0039	49	43	1	0	0.532609	4298	10003516	-	0.188686	TTCTTCTGGTTGCTGCTACT	CAAGAGGAAGATGGTAGGTG	GGCTCGGCTCGATTTCGG
cb3962	Cb4	0.20018		cb25.fpc4069d	49	41	0	3	0.544444	28189	10036003	-	0.20018	CAAGTACCACTATTTCGTCTTTG	TAAGCAATCAGAAATCCAGTATC	ACACTTCGACCCCAACTGG
cb4013	Cb4			cb25.fpc4069d	17	29	0	47	0.369565	264773	10272587	-		CCCTTTTATCTTAGACACTTTGA	CGACAAAAAGTCACTCTGTATTC	TTTACCAAATTTAAATTGAATTTCGAGAATACAGAG
cb16167	Cb4	0.20018		cb25.fpc0081	47	41	0	5	0.534091	89602	10627851	+	0.20018	GGTCATCTCCTGTATCATCTTT	ACTCCTGCTAGTGTCACATAAAA	ATGACATCAAGTTAACACAATTACTTTCTCT
cb16182	Cb4	0.20018		cb25.fpc0081	46	37	1	9	0.554217	314404	10852653	+	0.20018	TCTTTTATTTCTTGTCGTCAGAT	CTTCTTCCACTCATGAGCAC	TCACACATTTCAGAGTTTTCCGC
cb19643	Cb4	0.20018		cb25.fpc2374a	48	40	1	4	0.545455	73711	10940284	+	0.20018	TGATCTTCTCACTTTGATGCTAT	CTAAACCTCATCTTTTCCATTTC	CATACTTTGCCATGGCGGC
cb16852	Cb4	0.20018		cb25.fpc1570	51	39	0	3	0.566667	39600	10906173	+	0.20018	AATCGACATATGTATCCGTAAAT	GAAAGCAGATTAGCAGATAAGG	CCAACCGTAATCACCCTTATCTGC
cb16809	Cb4	0.20018		cb25.fpc1570	48	39	0	6	0.551724	134896	11001469	+	0.20018	CTTGCAGTCCATTATTTGAAG	CAAGAAACTCATTCATCAAAATC	CACAACGTTACCATCGGCTCT
cb7791	Cb4	0.20018		cb25.fpc1570	49	38	0	6	0.563218	323566	11190139	+	0.20018	GGTAAAATTTCAAAAATCCAAAC	GCAAAAGGATATCAAAACAAAA	AAGCGGCTTAGTAGTTTCTAAAAGTTG
cb7823	Cb4	0.20018		cb25.fpc1570	49	41	2	1	0.544444	360515	11540535	+	0.20018	CTGATAACTTGGAAGAGGAGAA	TTGGTGGACTCAAAGTAGAAAT	CCAGGTCCCAGTCGCTCA
cb14873	Cb4	0.206028		cb25.fpc4090	48	40	1	4	0.545455	43051	11829353	+	0.206028	GGGATATGCATCATTATACTCTCT	CAAGAGATTTTTCGGAGTTTT	CATACTGCAACTCTAAAAAACTCCGAA
cb15906	Cb4	0.230725		cb25.fpc0065a	53	39	0	1	0.576087	65921	12112923	-	0.230725	CCAAATTTGAGACTTCTAGACC	AACGAATAGAATGCATATGTCC	AAAATCAGATTTTCAGCCAAAATCC
cb18540	Cb4	0.25512		cb25.fpc4132	52	37	0	4	0.58427	79287	12310512	+	0.25512	GGATATCTGCCTTTTTGTTAAT	CGAAATTTTAGCATAAACTTGAA	TCTGCCTTTTTGTTAATTTTTGCATTCTT
cb7589	Cb4	0.289147		cb25.NA_087	47	36	0	10	0.566265	9562	12479719	+	0.289147	GAGAACAATTGGGGGACTAC	TCTTAGTGTACAAACTCTCCAGAA	ATTGGTGGAGAGGACAATTCAAGTA
cb22825	Cb4	0.295282		cb25.fpc4217	49	35	0	9	0.583333	134184	12708917	-	0.295282	CCGCAATACTACTCCATTCTTA	TTTTTGGCTCTCAAAACAAT	CCCATTTATACATAATTTTTTGATCATTTCCCT
cb16054	Cb4	0.309568		cb25.fpc0107	45	29	2	17	0.608108	81235	12899865	+	0.309568	CTAGCACTGTCAAAACATCAAA	AGAAGTGTAATGGATTCAATGAT	GGCAAGCCGGTTGGAATG
cb2090	Cb4	0.375236		cb25.fpc3835	57	35	0	1	0.619565	788121	12975782	-	0.375236	AGGAGAGAGACTTTTGGATTTT	TGTCTTTTCTGCTGTTCTCTTAG	CTCAATTGACCACTGGGATCTTCG
cb2293	Cb4	0.39905		cb25.fpc3835	55	36	0	2	0.604396	550170	13213733	-	0.39905	CCCTAAATAGCTCTAAACTTGTCT	TGAGGAAATTCAGCATTTTAAG	GAGTTTTGCTTCAAAATTTGACTTCGAG
cb5108	Cb4	0.411551		cb25.fpc3835	47	37	1	8	0.559524	216740	13547163	-	0.411551	CTAATGTACCGGAAATTAAGTCA	ACCATTTCAAAAATCGATAAATA	CTTTCTAGTTTTTCATCATTTTTTTCACATAAAAAGA
cb18281	Cb4	0.423897		cb25.fpc2328	51	41	0	1	0.554348	169747	13823289	=	0.423897	TCCCTATCCATACCAACTTCTA	CCATCCAAAAATTCAAACTC	TCACTCTTATCAATGCCGACAAATCC
cb18329	Cb4	0.429612		cb25.fpc2328	51	39	0	3	0.566667	137772	13855264	=	0.429612	TTTAAGCTGACTTTACCGAGTAT	GACACTTTCAATTGTCTGTTGTT	AACTTTAGAGGAAAAAAAAACTTCCCGA
cb8552	Cb4	0.435529		cb25.fpc4347	52	40	0	1	0.565217	93553	14086589	=	0.435529	ATTTCCTCCAATAATCTTCAAAT	ACTGCTCTCTTCCTTCAGAATA	TCAAGCTTCTGAATTCTGACGTCT
cb8535	Cb4	0.441377		cb25.fpc4347	50	38	0	5	0.568182	123376	14116412	=	0.441377	CTTGGTTACGGTAGCAAAAA	TGGACTTCAATTAGAGAAAATGA	AAGCACAGTTTAACATTCAAGTTAGGTT
cb10786	Cb4			cb25.fpc4347	20	21	0	52	0.487805	238612	14231648	=		GTGAAGCCATCTACAAAGAACT	CAAGATTCAATAAACACAGAACA	TGTTTTCGAATTTTAACACTCTGGAAATTTTTTAT
cb23233	Cb4	0.452872		cb25.fpc3052b	51	40	0	2	0.56044	364909	14290313	=	0.452872	TGATCTTTCAATTGGGGATA	CTTCACACATCTCACAAGTCAT	CGAATGCTTTTGCAGTCGCG
cb23314	Cb4	0.452872		cb25.fpc3052b	50	40	1	2	0.555556	96844	14558378	=	0.452872	CACATGTCCTTGTTTCTCTTTAC	CGACAGGAGTATCTCTTCAAAA	TCGAAGGAACATCATTTCGCTGA
cb11794	Cb5			cb25.fpc2454b	25	21	0	47	0.543478	743957	314601	-		CATTCATATTATTTCCTTTTTCTGT	CTGTTCAAGTTTGGATTCATTAT	TAATAACTGCACATTCCACTTCTAAATATG
cb11809	Cb5	0		cb25.fpc2454b	37	43	1	12	0.4625	693208	365350	-	0	CTGAGAACCAAGAGAGACTTTTA	AAAGAGGTGTTCGATTTTTAGAT	CGAATAAATATTGAGAGTATCTAAAAATCGAACAC
cb11902	Cb5			cb25.fpc2454b	40	33	0	20	0.547945	251510	807048	-		TTTATCAAAACACATTCTCATTG	AAAACATCACAAAATAAGGAAAG	ACGTGGCATTTGGAAGGAGAA
cb8719	Cb5	0.006536		cb25.fpc2454b	43	43	0	7	0.5	104382	954176	-	0.006536	ATAGATTCCATTCCCGTTGTA	TATTTCTCTTTTTCAGCTTCTCC	TTGGCCAAGTCGTAAGCTGG
cb8773	Cb5	0.006536		cb25.fpc2454b	43	45	0	5	0.488636	22148	1036410	-	0.006536	GTCACTATCCTTCCACAATTTAC	CAGTTACTTTTATACAGGAACATCA	GATAAGAGATTCATAGTAGGATTACCTCTGC
cb13240	Cb5	0.006536		cb25.fpc0024	43	44	0	6	0.494253	211859	1270417	-	0.006536	AGAAAGATTCCATTGTCAGTGT	TAGCCATAGATCAGGTGATTG	CTTGCCTCCCCGACGC
cb21107	Cb5	0.018732		cb25.fpc0022a	46	43	0	4	0.516854	38274	1391856	=	0.018732	CTTCGTGATGGATAGATGAAC	GACAAGGACCATATAAAGGAAGT	TAGCGTAATCTGACAGTAGTAGTAGTAGGC
cb3578	Cb5	0.018732		cb25.fpc4095	47	43	1	2	0.522222	70233	1687386	=	0.018732	ACAAAATAAGACCTCAAACTTCA	AATCTCGATGGTCAGTTTGATA	TCAAACTTCAGTGTGTCATTCAAAACA
cb8459	Cb5	0.025021		cb25.fpc2114	40	42	1	10	0.487805	137690	1840135	+	0.025021	GCGAGTAAAGTCGATGAAAA	CAGATGACCGAATCTAAATAAAG	GACACCTTCTGGACAGTGTTCA
cb8380	Cb5	0.031557		cb25.fpc2114	45	43	0	5	0.511364	290322	1992767	+	0.031557	TTGTTTAATTGTCGATTACCACT	TCTCACAAAACCGTCTCTTC	GTTGGCTCTCCATCGATATAGAATATCA
cb2439	Cb5	0.031557		cb25.fpc4202	43	40	0	10	0.518072	28330	2114855	+	0.031557	TCCAAAATCTCTCAGTTTGTTTA	CCTTGACCCACTAGAAGAAAA	TGGTCAGTTTTTTTTTCTTCTAGTGGG
cb21790	Cb5	0.051168		cb25.fpc4263	48	41	0	4	0.539326	10457	2339375	=	0.051168	AATTCCGTTTCATTTGATTG	AAATATTCAAAACTTCCCAAAAA	TGGAGTTGCCGAATTTTTGGG
cb8284	Cb5	0.051168		cb25.fpc4263	50	40	1	2	0.555556	163206	2492124	=	0.051168	ATGTCAAAAGTTTGCCTAAGAG	ACACATCTGTTGTTAGTCGTCTT	AACCGGCGATAAAATAAGAGGCC
cb11784	Cb5	0.051168		cb25.fpc4263	47	39	0	7	0.546512	289680	2618598	=	0.051168	AAAAATGACTCACCATTCAGAC	TCCCTCTAGTTACACTTTTCTTTC	TGAAGCCGGGAATTTCGCA
cb16713	Cb5	0.057619		cb25.NA_025	46	36	3	8	0.560976	7776	2645841	=	0.057619	AGAATCCAAGATTTTCCAACA	CTTCCTTTTCATGATGTGTGT	GTCTTATACCTGCTCAACGAACAAC
cb4604	Cb5	0.063831		cb25.fpc4334b	52	39	0	2	0.571429	147884	2796477	+	0.063831	CTAATTTCACCCCAAACTCAT	TCAAGTGTTTCGTCGTACTTC	CTCCAATTTGACCCCAAAAGTTGA
cb8300	Cb5	0.069679		cb25.fpc2310	52	36	3	2	0.590909	12536	2840911	+	0.069679	AACAACCCCTCAGTAATACCTAC	ATAGAAAACCATCCAACCAGT	TGTGAAATGGAGCATGTTGAATTT
cb3365	Cb5	0.069679		cb25.fpc2310	48	34	1	10	0.585366	614905	3443280	+	0.069679	ATCTACCTGAGAACCAAAGAAAG	CTGACGAATGAAACTCCTCTAT	AGCGACTTCAGAGAATCATAGAGG
cb16783	Cb5	0.082837		cb25.fpc0023	46	35	0	12	0.567901	405605	3866576	=	0.082837	GAATTCGGATATTCACAGTAGAC	GTGGCTGTTCCTCTTCATTAT	TGACAATTGTAGATGAGACACCATGTA
cb17749	Cb5	0.096537		cb25.fpc2887a	47	37	0	9	0.559524	115518	4983521	+	0.096537	GCAGAATCCCTTTTACAGTTT	GGTTACTATGATTTCTTCGGAGT	TTCACAAATTTATGAAATTTCGCTTGAATTTCT
cb17729	Cb5	0.12357		cb25.fpc2887a	47	40	0	6	0.54023	203153	5071156	+	0.12357	CTCAACAGACTCTTCTTGGTTC	CAGAAAAGTTGTTCCCAAAA	ACTCTTCTTGGTTCCTCATACTTTTCTT
cb457	Cb5	0.164133		cb25.fpc2051	43	43	0	7	0.5	35077	5164115	-	0.164133	CTTGTATTCAAGATTGGATTTGT	GATTCAGTGGTCACATCTCTACT	TGCAGAACTTCTAAAATAGGAAATGTGAAA
cb431	Cb5	0.164133		cb25.fpc2051	43	47	1	2	0.477778	229053	5358091	-	0.164133	CTGTTGAAAATTTGGATTGAG	AATGTCGATTAACTTTAGCAGAA	TGATGGTTGTATAAAGAACAAAACGA
cb17810	Cb5			cb25.fpc2051	0	40	41	12	0	374029	5503067	-		ATCTTCCAAGGAGTCAGTTTTAT	GATGAAAGAAAGGAAAGTCAGAT	ACGAGGAAAGTTCAAACTCACTTTTG
cb392	Cb5	0.170669		cb25.fpc4470	38	42	0	13	0.475	1692553	5843689	-	0.170669	TGTTGGTAGGAGCTTTTGTAGTA	AGTTCAGACAGTTGATCAAAAAC	GAGACTGATCTGAATTTTGATTCATTTCGA
cb59	Cb5	0.177381		cb25.fpc4470	39	44	0	10	0.46988	87008	7449234	-	0.177381	AAAATACAAAAGTGCACGAATAC	GAGCTCATCTAACTAGTCTGTCAA	ATCGTCACATCGAACAGTTTCACG
cb2964	Cb5	0.177381		cb25.fpc2220	43	47	0	3	0.477778	1831925	7619856	-	0.177381	AATCTATTCCAACCTGGTAACAT	AATAGGTTGAACTTTTGGGTTAT	ATATTTCTAGAAGCAAAAACTATAACCCAA
cb13350	Cb5	0.183441		cb25.fpc2220	38	47	0	8	0.447059	749802	8701979	-	0.183441	CAACTCGAGGTAAGCAGTGT	AGCTCACTCAAGGAAATGTTATT	TTGGTGGAGTTGAATGGAATCTCA
cb3127	Cb5	0.183441		cb25.fpc2220	40	46	0	7	0.465116	989810	8461971	-	0.183441	AATACTTGGAGCAATAAGGACTC	TCCTGAAAGATTTTGTTTTACTG	CAACCTGGAAAAAGGGAGAAAAGAA
cb3883	Cb5	0.196775		cb25.fpc2220	44	40	0	9	0.52381	71955	9379826	-	0.196775	CTTCATTTGTCATCTCAAACACT	GTGAACGTACAGTTTGAAAGATT	TCTGTATATTATTGGCAGCACAATAAAGAAT
cb9955	Cb5	0.209763		cb25.fpc4126	40	47	0	6	0.45977	73089	9524870	+	0.209763	TTCAAAAACAATAACATCGATTA	TCGCAACTGTATTCTCATATTCT	TCCTAGAAAACTCAAAAGTGCGAGAATA
cb9693	Cb5	0.216053		cb25.fpc4126	39	44	2	8	0.46988	1215571	10667352	+	0.216053	GATGTCACAAGGAAAAGATGATA	GAAATGCTCAAGTGTTAATCTGT	TTGTTTCGATGGTTATGATTATCAATTACCTT
cb22547	Cb5	0.222264		cb25.fpc4126	44	48	0	1	0.478261	2074470	11526251	+	0.222264	GACTCAAACGCTCAGAAATG	ATTTGCTGGTTTAACTTTCTTCT	TCCAGGACAACATGTGCTCC
cb19272	Cb5	0.235252		cb25.fpc2501a	41	40	0	12	0.506173	246462	11846302	+	0.235252	GGATGGAAAGATCAGAGAATC	GCGAACTATCTCTTCTGATTG	AGATCAGAGAATCGGATGGGCTG
cb19474	Cb5			cb25.fpc0090	44	39	7	3	0.53012	680169	12564796	+		AGAACCACCAGTGCTATCTACTT	CAACTACATCACAACACACAGAT	GGAGATTTAGATAACCGAAGAGTTGC
cb11419	Cb5	0.370083		cb25.fpc4063	42	37	0	14	0.531646	177609	13458970	-	0.370083	AGCTCACAGCACACATAAAAT	AAATCTCGGTTATTCCCTGTAT	CCAGAGAACTTTTCGCTTTGGC
cb11355	Cb5	0.37698		cb25.fpc4063	47	39	0	7	0.546512	2413	13634166	-	0.37698	TGTCTAATTTTTGATGTGTTTTG	TTTTGAAGTGAATTATGACCTAAA	TATCATCCTTGCCTTCTCGCTG
cb11774	Cb5	0.37698		cb25.fpc4382b	48	42	0	3	0.533333	138588	13775167	+	0.37698	TATTCAAAGTTCATGAAAGGTTC	TTAGTACGCAACCTGATACTTCT	ATACACTTTTTGAAAAATCGACAGATAAGAAGA
cb9089	Cb5			cb25.fpc4031	21	19	0	53	0.525	27086	13862705	=		TTTGAAATTTGGTTTTAGATGAA	ATAATCGATGGAAAACATAAAAA	GATATCCATTCCAGATTCCGTTTCAAA
cb4798	Cb5	0.39659		cb25.NA_073	48	35	0	10	0.578313	23694	13983881	=	0.39659	TTACGGTATTTTTAGGGTTTAGC	CTCCAAAATTTCAAATCTCTACA	CTTGAAGACCTGAGGGTCTCTG
cb2086	Cb5	0.446993		cb25.fpc4426a	50	40	0	3	0.555556	99228	14141600	=	0.446993	TAAATATGTGTCAGTTGTGTCCA	ATCAGGTAAATCAGTTGATGAAT	AATGTATTTAAAGTGTTCAACTGATAAGAGAACA
cb12896	Cb5	0.460692		cb25.fpc4109	46	32	0	15	0.589744	317880	14728162	=	0.460692	CGTTAATATATTTGTTGGGGTTA	ACAATGCAGTTCAAGGAAGTAT	AGACGCAGAGAAGGCAGGC
cb15951	Cb5	0.537768		cb25.fpc0065b	41	44	0	8	0.482353	5885	14879354	=	0.537768	TAAGTTGGCTCAAAAATATCATC	TTATCCCTTTTACTGACCAGAAT	GTCGATTTGTACAAATATGGATAGAGATCATATAG
cb12967	Cb5	0.537768		cb25.fpc2888b	45	41	0	7	0.523256	52739	14997403	=	0.537768	CAAACTTCTCACAATTTGATTTC	CGCGAATTTCTAATTTTTCTAAT	ACAAATGGAAAGATCAGAAAAATTAAATTAGAAAAATTAG
cb10494	Cb5	0.537768		cb25.fpc0129	45	43	0	5	0.511364	39993	15246252	=	0.537768	CTGTTTATCGAACTCATCGTAGT	AACGAGTTCAACAATGAAGTG	ACATACAAAATCGACGAATCGC
cb10621	Cb5	0.537768		cb25.fpc0129	47	43	0	3	0.522222	260578	15466837	=	0.537768	AGCTAGACTCAATGGTTACAATG	AAATAACCCAGATTCCTACCTAA	GAGAGCTCAGAAGCAGAGGATG
cb8129	Cb5	0.537768		cb25.fpc0129	46	43	0	4	0.516854	321013	15527272	=	0.537768	GCTACTTTTCATCTTCTCATTTG	ATTTGTGACCTCCTATCTCATC	AATGAGCAATATGAAGACAAAAGGATGG
cb11324	Cb5			cb25.fpc0129	28	33	0	32	0.459016	572376	15778635	=		TTTTATGTGATGTGCCTGATAG	ATCTGAAATACTTCGAAGATGAA	TGAATGGAGCAAAGTGAGCTTCA
cb19816	Cb5	0.549963		cb25.NA_031	46	42	0	5	0.522727	35194	15987702	=	0.549963	TAAAAAGATGGCTGAAAAATCTA	CTTGTTGGACCAGAAAGAGTA	GACTAAACGCTATATTTCGTCTTCTAGGA
									#DIV/0!
cb12023	CbX	0		cb25.fpc1402c	32	48	0	13	0.4	314510	314510	+	0	AGAGACAGAAGAAGGTGAATTTT	AATTTATGATTGCAAAGCTTCTA	AATTACTAATTGATAAACAGTGCGACAGG
cb12080	CbX	0.006623		cb25.fpc1402c	42	46	0	5	0.477273	547737	547737	+	0.006623	GGTTCCCATATACTACCTCTGTT	AAAAAGCCACTCTACATCTGAA	CCTGCAGGTGTGCTCCA
cb2376	CbX	0.006623		cb25.fpc0071b	44	46	2	1	0.488889	20779	633095	=	0.006623	GCCCATATCAGTTTATGTTTTT	CTACTTTCAGAACGGTGAGTTTA	GCTGTGTCGATAACTGTCAAACACA
cb2370	CbX			cb25.fpc0071b	23	40	0	30	0.365079	55709	668025	=		AGAATTTCATTTTGTTTTCTGTG	ATGTAGATGTTGAGCACTGAGAT	CTTGTATCCAACTAAAATGGAAAATCAGTACT
cb16537	CbX	0.006623		cb25.fpc4033	42	48	0	3	0.466667	2405434	706918	-	0.006623	AAATGAAGCAAGAATACGAGAA	AAAACAATATGCTGTTGGATGT	TCTTAATGAGATTTCGACCAGAATATTC
cb21766	CbX	0.018251		cb25.fpc4033	40	50	0	3	0.444444	2114030	998322	-	0.018251	GAGTGTATGAGCAATGTGTGTAA	ATCCCTAATCGTTCGATTCTAT	GGCCTCATGAACCCCTATATCAG
cb21200	CbX	0.036658		cb25.fpc4033	41	45	0	7	0.476744	1167196	1945156	-	0.036658	TAAAACAGTCAAAAACTCACACA	AAAAACCTCTTGTCCTACATTTC	CGACGTTTTCCGGCTTCCATT
cb22278	CbX	0.049646		cb25.fpc4033	40	42	0	11	0.487805	336732	2775620	-	0.049646	AAGCAGGACTTTTCAGAAATTAT	GACTAAACATTTTGCATGGTAGA	ACTGCAAGTTCAAATTAGATCTACCATG
cb11789	CbX	0.056449		cb25.fpc4033	42	41	0	10	0.506024	11457	3100895	-	0.056449	AACAAGTCGGTCCAGTATAGC	ATTTTTCAGGTTTCATTGGTC	GAGCGGTGCATGGATTACGC
cb18017	CbX	0.056449		cb25.fpc4033	42	33	0	18	0.56	46016	3066336	-	0.056449	TGAAATTGGTAGTGTATTTCAAAG	TTCAAGTCTGAGAGCTTTGTG	GCTCTTTGAAAATATTTTAATTAATCACAAAGCTC
cb20692	CbX	0.095228		cb25.fpc0045	43	45	0	5	0.488636	1360851	4473203	+	0.095228	GCTCATTCTTCTTAGCATATTCA	GAGAGAAAACAAGAAGATTTCAA	TCTGTTTTGACCCAAATTGTGGC
cb7993	CbX	0.095228		cb25.fpc0045	43	46	0	4	0.483146	1438668	4551020	+	0.095228	AAGGACATTGTTTGATTGTCTAC	TGAGAGTGATAGTAGTCGTTTGTC	AAGAAGTTGTTATTATCTTCTAAACAAGAAAAAACAA
cb7948	CbX			cb25.fpc0045	30	32	0	31	0.483871	1597437	4709789	+		ACGATGCTTACAAAGTAATGAAA	TCAATCTTTTCAACTTCGTCTTA	GCGGGCTCCGAGGTAATT
cb16676	CbX			cb25.fpc4069a						102732	4877626	+		ATCAGATCTGTTCTGTGAGTCAT	GTGTGGTACTTTTCGACACTAAA	TGTTAATATTGTCATTGTTCCACATGAATATTATCA
cb16698	CbX	0.095228		cb25.fpc4069a	37	43	0	13	0.4625	137914	4912808	+	0.095228	ACACTATGTTGAAAGCCAAAA	CTTCGATACCTGTTGTTGAGTA	TATCGTACCTTATTGCAAATCGGTACT
cb17685	CbX	0.095228		cb25.fpc4069a	41	46	3	3	0.471264	268929	5043823	+	0.095228	TTTCCAAGCTGTTTTCTTATGTA	TCTTGCGATTTTATAAGATTTTC	AGACAAAACATTCGAATGTTTATATTGATTCTAGT
cb4151	CbX			cb25.fpc4069a	30	20	0	43	0.6	286406	5061300	+		CTTGAATTTGTGTTCGTAAATGT	CTGATTTTTAATCCATGTAGTTTTT	TTCAAATTTAATGCACGAAATTCAGAGTTTT
cb12375	CbX	0.109118		cb25.fpc4069c	38	46	0	9	0.452381	512135	6249187	+	0.109118	TTTATGCAAATATCAAGATGTGA	TTTTTCAGAACAATAGGATATGG	AACTGATTTTGTTTCCATTTGGCGA
cb8973	CbX	0.115487		cb25.fpc0083	44	43	3	3	0.505747	335020	6311273	-	0.115487	AGCGTTTATCAGAGTTTTATAGGT	GTATGAGAAGATGAGTTGGATTG	TCTTTCCTATTGATACAGTAAGCAGAAAAATT
cb9084	CbX			cb25.fpc0083	23	40	0	30	0.365079	75975	6570318	-		TTTTCAAGATTTTCTGATCTATTTC	AAGACTTTTTCATCCCAGAAGT	AAGAATTGACCTTTCGGTAGAACTGA
cb14359	CbX			cb25.fpc4066	34	37	0	22	0.478873	604463	6800795	-		GGAAGTGATGAAGAAAAGTAAGTT	GGATGACTGAAGAAAAAGTATGA	CCAAGATGTAAGTATAAGTGGTAATCTTCTAAAA
cb14730	CbX	0.121622		cb25.fpc4066	40	45	0	8	0.470588	148709	7256549	-	0.121622	CGGAATTACGAATTTACAGAAT	TTCGAAGAACTATCTCGACACT	AACTTGAAAAACTCACCGGATAACC
cb11422	CbX	0.121622		cb25.fpc3857a	43	39	0	11	0.52439	52423	7457681	+	0.121622	AACCAATAAAATCCTTTCTTAGC	ATCCTAATTAATTGTGCTGAGTC	CAATCAATTGTCAACTTCACCAAATC
cb2444	CbX	0.121622		cb25.fpc3857a	39	38	0	16	0.506494	277791	7683049	+	0.121622	ACTCCTTCGCTCAAATACATAC	TTTTATTGAAATTCGGGAGAG	GCTCAAATACATACAAGCTTGGTTGA
cb2629	CbX	0.128425		cb25.fpc3857a	43	44	0	6	0.494253	1723013	9128271	+	0.128425	AGACTTTGAGAAAAGAAAAGGAG	TACCAGTTATTGCTGATGACTTT	AGCGAAGGTTTTGGTTGGCA
cb19797	CbX	0.134342		cb25.fpc3857a	43	45	0	5	0.488636	2040877	9446135	+	0.134342	ACACCCTATCTTCACCAGAAA	AATGGTTAGAGAGAAAACACTAGC	GCAGAAAAGAGCGAGCGGG
cb1971	CbX	0.140123		cb25.fpc3857a	44	48	0	1	0.478261	2141136	9546394	+	0.140123	TGTATGTCTTTATTTTAGTGCTTCA	CAAACACATAACATCATCTGAAA	GCTTTTCAACTATTGTCAAATTGCGG
cb1800	CbX	0.140123		cb25.fpc3857a	43	43	0	7	0.5	2864297	10269555	+	0.140123	CCACCTACATTCCATCAAAA	GTGTGTTGTTCAGAGTTGATGA	GGTACAGCTGGACAAGGAACT
cb13128	CbX	0.140123		cb25.fpc3857a	45	41	0	7	0.523256	3127157	10532415	+	0.140123	CAAGACAGGATATTTGAAACAGT	TATACCACGTTTTAAAGAAGACC	CAAAAACACTGACTTAGGGTTGCA
cb10631	CbX	0.146745		cb25.fpc3857a	39	41	2	11	0.4875	3830700	11235958	+	0.146745	AAGTTAATGAGGCTAGGAAGAAG	ATGTGTTTCATGTGTTAGTTGTG	CTCAAGAGGATAAGGGTACTTTCTTTCT
cb11728	CbX	0.146745		cb25.fpc0091a	44	39	1	9	0.53012	24813	11498821	+	0.146745	TTGCAAGTAGTCTTGATGTCTAA	ATCATATTTTCGACCATGTCTC	AAACTACCAAGAACCGGTATCTATTTAGC
cb11740	CbX	0.146745		cb25.fpc0091a	42	44	0	7	0.488372	198246	11672254	+	0.146745	TTTTCTTTCTTCTTTTCCTCTTC	ACGGTGTGTGTACACTATTCATT	CCTTTAACGGTGTCCATCAATTCG
cb6849	CbX	0.146745		cb25.fpc2397	45	41	0	7	0.523256	22143	11839393	+	0.146745	ATTGTTTCCGTATAGGAGGATTA	TCACATCCTTGTTTATCATTGTA	AATATTCTAAGAAACCCGAGAGGATAT
cb16518	CbX	0.166356		cb25.fpc4044b	44	43	2	4	0.505747	592254	13366213	+	0.166356	CAATTGATAAGTTCGACACTACAC	GTGCGGTAATTATATTGAACAGT	GAATTCTATAGACTGTTCAATATAATTACCGC
cb14864	CbX	0.19376		cb25.fpc4044b	37	46	0	10	0.445783	1164853	13938812	+	0.19376	AATGAAGAAATTCAGGTCAATAA	CATGATAAAGGGATGTTTCATAC	AACATAACCAAAAGACTTGAAATTGAACTG
cb1691	CbX	0.200954		cb25.fpc0003	39	40	3	11	0.493671	777142	14786644	+	0.200954	ATCACAGTCAAAACGAGTGATAC	ATGATACGTGGTCTCTTGATG	TGATACCGTAATTTAATATTTCTCGAAGTCTG
cb9641	CbX	0.200954		cb25.fpc0003	45	40	0	8	0.529412	1043572	15053074	+	0.200954	TGTTGTTGATATTTTTGTATTTTTG	CATCCAACAATGTTTATGACAG	CAACAATAGCTCAAATGTGAAGAGTATTTTAG
cb9659	CbX	0.207089		cb25.fpc0003	45	44	3	1	0.505618	1154137	15163639	+	0.207089	ACGGGAAACTAGAAGTATTAACC	CTTCTTCAAACATGTTCAGTCTC	AACGGTGGTAATTGGAGAATTAGAGA
cb9664	CbX	0.207089		cb25.fpc4023	43	41	0	9	0.511905	889941	15218939	-	0.207089	TACAATCAATACCAAATCGAGAG	GCGGAATTCTATCATCTTTACTT	GCACCCACGGTACAAAAATATTGCTA
cb8211	CbX	0.240659		cb25.fpc4023	51	40	0	2	0.56044	447249	15661631	-	0.240659	AGAAATGCATTGTTCTCTTTTC	CTTTTTCTGGAAACTTTAACTCA	TTTCAGAAATCTCTTCTCCATTTACAGAATC
cb8248	CbX	0.240659		cb25.fpc4023	46	42	2	3	0.522727	370286	15738594	-	0.240659	TCACAGTTCTTAATGTTATTGGTC	CTCCATTGATTGTGGTTGTT	AGAACCTTCAAACTTTTTTAGAAATTTTCTTTGT
cb6150	CbX	0.240659		cb25.fpc4023	44	37	0	12	0.54321	216977	15891903	-	0.240659	GAACAAAGTTTTTGTAAAATGAAA	TTCCATATTTTCAGTTCTGGAC	GGACCCTTATTTTTGATTTATAGAAACCTGA
cb6123	CbX			cb25.fpc4023	32	29	0	32	0.52459	55463	16053417	-		TGTGGTGGGTTATCAATTAAA	TTCTATTTTCAGAATTGGATAAAAC	GTTGTCATGGAGCAGTGACTCTAA
cb5748	CbX	0.240659		cb25.fpc4403	45	40	0	8	0.529412	241495	16350375	=	0.240659	GTGGGGATTGTCATTCTTATT	GCTCTGTACTTCTTTCACTTTCA	TCCTTTTCTCGTCGTCATCCC
cb6111	CbX	0.240659		cb25.fpc4403	47	40	0	6	0.54023	599721	16708601	=	0.240659	TTCTGTTTTTCGTTCAAAATTC	AAGTCTGCTCGCTTGAGATA	ACAATAAAAAATGTTCTTTTGATTATGTTTTTTTTTCAG
cb19019	CbX	0.267332		cb25.fpc0106	37	47	0	9	0.440476	70131	16794439	+	0.267332	TTGACTCAACGTTCATTCTTAAT	GATGTCTATGAGATGCATTTACC	GACGACACTGCAGACTAACAGT
cb18839	CbX	0.273783		cb25.fpc0106	40	45	1	7	0.470588	548851	17273159	+	0.273783	CATTCTGGGAAGAATATCTACAA	CAAATCTACTTCTATCGGGATTC	CATCTTGTACAAGTTTGGGAAAATCTATCT
cb18742	CbX	0.273783		cb25.fpc0829	38	50	0	5	0.431818	2837752	17360790	-	0.273783	GAATGTGTACCTCAACTCTGTTT	ACCCCTCACCACTCAATATAA	CACGTTGCATCAGCCGAC
cb18644	CbX			cb25.fpc0829	13	24	0	56	0.351351	2491516	17707026	-		GAAGATTTCTGAGAACTTGAAAA	GAGAGACAAAGAAAAATGAATGA	CCTTATGAAAAACCGGCTCTAATAATCA
cb7474	CbX	0.318589		cb25.fpc0829	43	37	0	13	0.5375	1610440	18588102	-	0.318589	AACTTGGATGTTAAAATCTGTGA	TTTTGGTACCCACCAAATTAT	TTGAAGATTTCGAAAATCTCAAAATCTAGAAAATC
cb15550	CbX	0.326108		cb25.fpc0829	37	42	0	14	0.468354	1161070	19037472	-	0.326108	AAAAGAAGACACCATCTTCTACA	GCTTCAACTCGACAATGAAT	ACTTACTACAGGAAACGTTGGATGA
cb21042	CbX	0.341035		cb25.fpc0829	36	41	0	16	0.467532	99777	20098765	-	0.341035	CCGCTTGAGACTCATAGATTAC	AAACAGGTGTTCTCTTCCTATTT	TCTCAGCTTTCAAATTGCTCACAAG
cb3581	CbX	0.341035		cb25.fpc2334	47	42	2	2	0.52809	179715	20606332	=	0.341035	AAGTAAGAATTCACCGATTTTTC	ACTCGTAATATACGATCAAAATGA	CGAATATATAATCAAATCCGTAGTTTATAAAAAGAGAG
