# Supplementary material for: Comparison of C. elegans and C. briggsae Genome Sequences Reveals Extensive Conservation of Chromosome Organization and Synteny
Source: PLoS Biol. 2007 Jul 3;5(7):e167. doi: 10.1371/journal.pbio.0050167 (PMC1914384; doi:10.1371/journal.pbio.0050167)
Supplement: Dataset S4 — Identical to Dataset S3 except for data are provided for C. elegans rather than C. briggsae. (112 KB XLS) [file pbio.0050167.sd004.xls]

## Sheet: Sheet1
C. elegans Chromosomal Features per 500kb window in steps of 100kb
Chromosome	Position (Mb)	Intron	Repeat	Telomere	Exon	Ortholog		ortholog=number of exons of 1:1 orthologs in the 500kb window as the numerator and number ot total exons in the 500kb window as the denominator
CeI	0	40.8	19.4	1361	23	39		exon=%age of bp in exon per 500kb window
CeI	0.1	38.2	21.4	1311	23.8	37		telomere=number of telomere repeats in the 500kb window
CeI	0.2	41.2	25.1	1368	21.4	36		repeat=%age of bp in repeat per 500kb window
CeI	0.3	40.2	28.4	1791	19.3	45		intron=%age of bp in intron per 500kb window
CeI	0.4	43	30.6	2219	16.6	49
CeI	0.5	40.8	33	2624	15.7	50
CeI	0.6	44.8	32.2	2673	14.5	60
CeI	0.7	45.1	33.5	2696	13.7	71
CeI	0.8	50.4	34	2306	13	71
CeI	0.9	48.2	36.3	1907	12	64
CeI	1	52.9	36	1468	13	58
CeI	1.1	52.1	40.2	1346	12.1	54
CeI	1.2	50.3	39.6	1254	12.3	58
CeI	1.3	51.3	38.1	1262	15.2	56
CeI	1.4	50.3	38.3	1293	16.8	65
CeI	1.5	47.2	40.3	1244	15.3	69
CeI	1.6	45.2	38.1	1294	16.4	65
CeI	1.7	51.9	37.7	1280	15.5	60
CeI	1.8	49.6	36.6	1410	16.1	55
CeI	1.9	50.2	35.7	1399	18	52
CeI	2	52.5	32.6	1441	20	53
CeI	2.1	52.6	31.1	1479	19.4	51
CeI	2.2	44.1	28.6	1593	21.4	53
CeI	2.3	42.7	27.3	1420	21.3	52
CeI	2.4	41	24.9	1445	20	56
CeI	2.5	40.7	25.3	1451	20.5	55
CeI	2.6	46.6	24.5	1392	21.3	61
CeI	2.7	48.5	24.9	1289	21.6	59
CeI	2.8	47.6	25.7	1367	20.1	63
CeI	2.9	49.5	25	1324	19.9	59
CeI	3	49.1	24.8	1316	20.8	59
CeI	3.1	47.5	24.4	1262	22.7	53
CeI	3.2	45.2	22.1	1324	23.8	43
CeI	3.3	42.5	19.9	1169	25.9	31
CeI	3.4	38.7	18.1	1075	29.3	20
CeI	3.5	32.9	14.1	947	31.6	9
CeI	3.6	33	10.4	897	33.2	1
CeI	3.7	33.6	10	776	34.5	0
CeI	3.8	33.9	9.2	706	34.9	8
CeI	3.9	33	8.3	678	37.6	11
CeI	4	34.6	8.3	693	34.5	19
CeI	4.1	28.9	9.3	731	32.6	33
CeI	4.2	28	8.8	687	34.4	51
CeI	4.3	26.4	9.1	712	34.2	54
CeI	4.4	29.4	10.1	788	28.2	62
CeI	4.5	29.6	9.1	774	31	55
CeI	4.6	31.5	8.7	780	30.4	53
CeI	4.7	31.7	8.7	784	31.7	49
CeI	4.8	34	7.9	757	32	56
CeI	4.9	32.5	7.1	735	33.9	59
CeI	5	33.1	7.5	762	32.3	65
CeI	5.1	33.8	7.2	715	35.1	68
CeI	5.2	33.8	7	745	33.1	74
CeI	5.3	34.1	7.1	760	32.2	69
CeI	5.4	32.3	6.9	746	33.3	68
CeI	5.5	31.5	7.3	692	35.4	68
CeI	5.6	30.1	7.2	679	34.9	64
CeI	5.7	28.4	6.7	692	33.1	62
CeI	5.8	26.4	6.3	688	34.8	61
CeI	5.9	30	6.3	682	33.8	60
CeI	6	30.2	5	707	33.3	65
CeI	6.1	28.6	4.9	718	34.3	68
CeI	6.2	29.9	5.1	685	33.2	69
CeI	6.3	30.3	5.5	704	32.4	72
CeI	6.4	28.8	5.3	680	32.5	73
CeI	6.5	29.6	5.8	676	31	70
CeI	6.6	30.6	6.2	703	27.5	68
CeI	6.7	30.1	5.6	686	29.8	51
CeI	6.8	30	4.5	657	32.3	38
CeI	6.9	28.3	4.7	667	30.8	26
CeI	7	29.4	4.2	677	29.9	16
CeI	7.1	27.7	4.1	645	32.6	19
CeI	7.2	28.6	4.1	652	34.4	27
CeI	7.3	27	5.1	662	30.3	34
CeI	7.4	27.8	6.1	681	30.6	44
CeI	7.5	27.1	6.6	645	33.9	50
CeI	7.6	27.6	6.4	632	35.6	52
CeI	7.7	26.5	6.8	669	32.1	55
CeI	7.8	34.3	6.3	692	33	55
CeI	7.9	36.2	6.1	681	34.1	61
CeI	8	35.6	5.9	722	32.3	65
CeI	8.1	38.2	6.5	757	28.7	64
CeI	8.2	38.7	7	721	30.6	69
CeI	8.3	34.9	6.9	709	32.1	75
CeI	8.4	33.5	6.7	707	33.8	76
CeI	8.5	32.7	5.9	686	35.8	78
CeI	8.6	31.7	5.6	674	36.5	84
CeI	8.7	33.6	5.1	717	34.4	80
CeI	8.8	35.3	5.1	717	33.7	69
CeI	8.9	36.6	6.1	732	30.5	61
CeI	9	38	7	754	27	50
CeI	9.1	38.3	6.9	732	27.1	31
CeI	9.2	35.3	7.8	704	29.7	39
CeI	9.3	32.4	8.2	696	29.1	51
CeI	9.4	28.9	7.6	676	27.8	57
CeI	9.5	27	7.3	680	28.9	66
CeI	9.6	28.2	7.6	719	27	77
CeI	9.7	29.9	7.1	719	24.1	77
CeI	9.8	27.1	7.5	714	22.9	79
CeI	9.9	28.2	6.7	759	25.9	74
CeI	10	27.5	8.2	795	26.6	73
CeI	10.1	24.4	8.3	803	27.8	71
CeI	10.2	25.3	8.4	826	31.6	67
CeI	10.3	27.9	8.8	864	31.7	65
CeI	10.4	28.2	10.8	854	32.1	59
CeI	10.5	31.6	11	868	29.2	45
CeI	10.6	35.6	14.6	983	25.8	35
CeI	10.7	39.1	19	1031	19.8	22
CeI	10.8	39.2	22	1287	19.1	8
CeI	10.9	43.3	24.7	1543	15.7	1
CeI	11	42.5	27.4	1872	16.2	2
CeI	11.1	42.3	26.2	1976	20	3
CeI	11.2	37.7	24.3	2224	21.1	6
CeI	11.3	40.8	21.9	2095	25.8	6
CeI	11.4	39.4	21.1	1920	25.3	9
CeI	11.5	38.7	19.3	1731	25.2	17
CeI	11.6	38.1	19.4	1571	24.1	25
CeI	11.7	38.3	19	1512	25.1	22
CeI	11.8	33.2	19	1520	23.1	20
CeI	11.9	29.1	15.6	1517	29	14
CeI	12	26.6	15.9	1379	31.1	5
CeI	12.1	23.5	13.1	1455	31.1	6
CeI	12.2	22.3	12.9	1286	30.5	12
CeI	12.3	24.5	13.8	1166	29.6	15
CeI	12.4	31.2	15.7	1136	25.2	19
CeI	12.5	33.4	14.5	1113	24.4	21
CeI	12.6	34.6	15.4	1040	23.3	13
CeI	12.7	37.1	15.6	1012	25.6	4
CeI	12.8	35	15.1	996	27.7	0
CeI	12.9	30.1	13.8	979	27.3	0
CeI	13	32.4	15.9	1147	25.2	1
CeI	13.1	35.2	18.5	1132	25.2	3
CeI	13.2	38.3	20.2	1092	23.3	13
CeI	13.3	45	22.8	1101	20.2	26
CeI	13.4	49.7	25.1	1069	20.3	42
CeI	13.5	45.8	25.7	1087	20.5	46
CeI	13.6	41.8	24.7	1162	21.8	41
CeI	13.7	41.1	23.8	1436	20.7	30
CeI	13.8	36.7	23.7	1651	21.1	19
CeI	13.9	34.4	26.6	1956	19.6	15
CeI	14	41.8	26.8	1931	19.9	17
CeI	14.1	46.9	27.6	1859	18.3	31
CeI	14.2	47.7	29.2	1638	17.4	47
CeI	14.3	49.2	27.4	1393	19.7	69
CeI	14.4	49.2	22.9	1061	24.4	67
CeI	14.5	46.8	20.8	892	23.3	67
CeII	0	32.2	16.9	1132	26	65
CeII	0.1	33.2	17.9	1203	23.7	59
CeII	0.2	35.3	19.8	1401	23.2	47
CeII	0.3	34.1	19	1338	21.2	35
CeII	0.4	31.5	19.7	1152	23.7	22
CeII	0.5	27.8	18.2	1158	27.1	13
CeII	0.6	24.2	19.5	1061	28.5	7
CeII	0.7	24	17.5	1039	28.1	12
CeII	0.8	27.1	18.5	1536	28.3	16
CeII	0.9	33.4	21.8	1558	25.2	24
CeII	1	36.1	22.6	1714	21.7	31
CeII	1.1	38.8	22.1	1768	21.2	34
CeII	1.2	35.3	22.1	1674	24.9	22
CeII	1.3	28.2	20.7	1235	29.1	16
CeII	1.4	22.5	18.1	1190	33.1	7
CeII	1.5	19.1	17	959	37.3	2
CeII	1.6	18.7	16.3	919	39	1
CeII	1.7	22.1	18	858	36.4	4
CeII	1.8	26.1	19.7	869	34.4	6
CeII	1.9	27.7	20.9	920	31.9	5
CeII	2	32.9	23	1000	28.2	9
CeII	2.1	33.1	24.8	1150	26.9	14
CeII	2.2	30	23.2	1307	26.6	11
CeII	2.3	29.7	22.4	1425	26.4	9
CeII	2.4	30.5	21.1	1751	25.5	10
CeII	2.5	29.7	20	2058	26	6
CeII	2.6	30.9	18.3	2154	25.9	1
CeII	2.7	31.3	20.5	2173	27.7	0
CeII	2.8	30.3	20	2284	27.8	1
CeII	2.9	30	19.5	1992	30.1	1
CeII	3	27.9	18	1784	31.2	3
CeII	3.1	26.2	17.4	1664	31.4	4
CeII	3.2	25.6	14.3	1543	31.2	4
CeII	3.3	24.3	12.5	1325	32.7	4
CeII	3.4	21.2	12.7	1294	32.7	4
CeII	3.5	20	12.7	1435	30.3	2
CeII	3.6	19.3	11.8	1497	28.2	0
CeII	3.7	24.6	12.1	1747	25.4	7
CeII	3.8	27.1	13.2	1835	22.8	18
CeII	3.9	32.6	12.9	1900	22.1	33
CeII	4	36.9	13.2	1756	24.4	44
CeII	4.1	39.4	13.1	1612	24.7	58
CeII	4.2	37	12.3	1277	26.7	60
CeII	4.3	34.8	10.5	1140	29	61
CeII	4.4	30.2	9.2	1036	28.3	60
CeII	4.5	29.5	8	915	28.6	60
CeII	4.6	26	7.6	834	31.9	60
CeII	4.7	24.4	6.5	846	31.5	61
CeII	4.8	25.5	7.4	871	28.4	60
CeII	4.9	27.7	7.2	824	29.6	58
CeII	5	24.5	6.4	802	30.8	59
CeII	5.1	25.2	6.4	820	29.8	52
CeII	5.2	24.9	6.9	769	32.7	55
CeII	5.3	24.5	6.1	731	32.6	56
CeII	5.4	23.1	5.6	711	32.7	60
CeII	5.5	23.7	5.5	688	29.1	59
CeII	5.6	21	6.4	664	28.7	62
CeII	5.7	24.2	6.4	672	24.2	62
CeII	5.8	23	6.1	628	26.7	64
CeII	5.9	21.5	5.9	649	26.3	66
CeII	6	21.8	6.3	656	27.3	67
CeII	6.1	24.6	5.9	673	29.8	71
CeII	6.2	22.2	5.5	673	34.5	67
CeII	6.3	23.8	5.9	693	34.5	68
CeII	6.4	26.9	5.9	681	33.9	68
CeII	6.5	30.7	7	693	34.8	68
CeII	6.6	31.3	7.3	679	34.3	64
CeII	6.7	31.3	7.2	660	33.5	52
CeII	6.8	29.6	6.5	672	32.5	38
CeII	6.9	27.8	7.3	673	32.1	25
CeII	7	21.4	5.9	654	30.7	18
CeII	7.1	20.4	5.3	639	28.2	23
CeII	7.2	24	5.2	644	26.6	42
CeII	7.3	28.3	5	608	30.6	50
CeII	7.4	27.2	4.8	622	31.5	66
CeII	7.5	30.2	4.4	614	30.4	68
CeII	7.6	30	3.3	607	33.3	70
CeII	7.7	27.4	3.5	616	35.8	72
CeII	7.8	22.3	4.9	743	33.2	79
CeII	7.9	25.2	4.6	769	32.2	77
CeII	8	25.5	4.6	785	36.1	77
CeII	8.1	25.7	4.3	807	34.4	72
CeII	8.2	23.8	4	822	33.4	68
CeII	8.3	23.5	2.5	696	32.2	67
CeII	8.4	21.9	3.5	671	32.7	71
CeII	8.5	21.3	3.9	688	31.7	75
CeII	8.6	21.9	3.9	722	30.6	79
CeII	8.7	27.5	4.7	738	27.8	82
CeII	8.8	29.9	5.2	768	28.4	84
CeII	8.9	32.5	5.1	794	28.7	76
CeII	9	29.9	4.3	764	29.9	61
CeII	9.1	28.2	4.8	726	31.6	53
CeII	9.2	22.5	5.7	717	32.2	48
CeII	9.3	23.3	6.1	752	31.3	48
CeII	9.4	19.6	8.4	721	33.3	46
CeII	9.5	22.8	9.6	784	31.3	57
CeII	9.6	23.4	10.1	846	28.5	61
CeII	9.7	25.3	8.6	865	30.5	64
CeII	9.8	25.2	8.6	842	31.1	61
CeII	9.9	26.8	6.6	857	29.6	62
CeII	10	23.7	6.2	841	28.8	57
CeII	10.1	26.5	6	804	29.9	59
CeII	10.2	29	6.4	809	28	59
CeII	10.3	32.3	6.6	815	28	66
CeII	10.4	34.5	7.5	841	27.7	71
CeII	10.5	37.1	8.3	878	27.3	76
CeII	10.6	40.7	8.4	942	26.4	78
CeII	10.7	35.1	10.3	944	25.7	78
CeII	10.8	29.2	10.4	985	24.8	76
CeII	10.9	27	9	1040	23.9	77
CeII	11	26	8.7	1020	26.9	74
CeII	11.1	22.4	11	1025	29	72
CeII	11.2	26.3	9.6	979	33	74
CeII	11.3	29.8	9.8	1030	33.4	71
CeII	11.4	29.9	11.1	1030	34.9	64
CeII	11.5	33.3	13.5	1280	31.6	63
CeII	11.6	35.8	12.9	1328	27.9	63
CeII	11.7	37.2	15.7	1456	24.2	50
CeII	11.8	39.1	18.2	1469	22.8	51
CeII	11.9	40.4	19.9	1610	20.4	50
CeII	12	36.8	18.2	1437	23.5	39
CeII	12.1	33.2	17.7	1353	24.8	26
CeII	12.2	30.9	17.4	1385	22.5	30
CeII	12.3	31.6	19.6	1334	22.6	21
CeII	12.4	32.1	20	1178	24	20
CeII	12.5	34.2	22.1	1220	21.7	28
CeII	12.6	36.4	24	1295	21.3	40
CeII	12.7	36.3	26	1153	23.1	43
CeII	12.8	34.1	23.5	1399	22.4	50
CeII	12.9	36.8	24.9	1572	19.8	64
CeII	13	38.2	26.9	1467	18.8	66
CeII	13.1	42.6	27.2	1569	19.7	63
CeII	13.2	45	26.8	1694	19.3	55
CeII	13.3	45.4	28.2	1629	19.1	51
CeII	13.4	45.6	25.7	1552	20.3	50
CeII	13.5	41.7	24.3	1767	21.5	48
CeII	13.6	34.6	24.1	1742	19.7	50
CeII	13.7	34	23	1856	20.1	65
CeII	13.8	35.5	24	1719	20.7	70
CeII	13.9	31.5	24.2	1562	23.1	52
CeII	14	32.1	21.7	1318	23.2	49
CeII	14.1	32.6	18.3	1146	25.4	39
CeII	14.2	31.7	15.6	972	27.7	22
CeII	14.3	30.4	13.8	924	29	20
CeII	14.4	29.7	14.6	1078	25.3	28
CeII	14.5	32.3	15.6	1160	22.6	31
CeII	14.6	36.9	19.7	1163	21.2	41
CeII	14.7	36.8	24	1273	18.2	61
CeIII	0	37.4	30.9	1206	18.4	32
CeIII	0.1	39.1	30.9	1188	18.1	33
CeIII	0.2	39.3	28.4	1249	17.1	53
CeIII	0.3	37.9	26.2	1187	19	58
CeIII	0.4	37.7	20.1	1095	22.7	67
CeIII	0.5	37.2	20	1094	25.6	63
CeIII	0.6	39.6	20.6	1232	25.3	65
CeIII	0.7	45.6	24.4	1339	24	66
CeIII	0.8	40.6	26.1	1396	24.2	57
CeIII	0.9	38.2	29.9	1494	22.2	41
CeIII	1	41.3	29.8	1513	19	36
CeIII	1.1	43.3	31.5	1404	18.8	36
CeIII	1.2	39.3	31	1280	18.7	28
CeIII	1.3	40.4	30.4	1514	16.9	33
CeIII	1.4	47.4	31	1531	16.8	50
CeIII	1.5	46.7	30.6	1592	18.5	57
CeIII	1.6	40.6	28.4	1667	18.5	52
CeIII	1.7	41.3	27.2	1705	17.7	54
CeIII	1.8	43.7	30	1418	19.8	42
CeIII	1.9	43.7	27.5	1360	20	39
CeIII	2	45.5	26.6	1362	19.2	37
CeIII	2.1	51.5	24.3	1336	20.7	39
CeIII	2.2	51.4	22.8	1398	22.6	40
CeIII	2.3	51.6	20.2	1528	21.7	52
CeIII	2.4	47.9	20.8	1547	21.2	52
CeIII	2.5	45.6	21.1	1462	21.8	56
CeIII	2.6	43.7	23.8	1433	19.8	59
CeIII	2.7	43.2	25.8	1303	18	58
CeIII	2.8	44.8	26	1228	17.2	51
CeIII	2.9	42.6	23.7	1357	16.8	56
CeIII	3	42.2	21.8	1395	17.6	58
CeIII	3.1	38.2	18.5	1378	18.5	62
CeIII	3.2	38.9	15.7	1432	18.8	72
CeIII	3.3	34.5	12	1404	22.5	74
CeIII	3.4	36	10.9	1288	24.8	65
CeIII	3.5	32.5	9.7	1304	22.8	55
CeIII	3.6	31.3	9.4	1274	24.8	50
CeIII	3.7	26.9	7.8	1259	26.3	44
CeIII	3.8	27.4	7.9	1176	25.5	49
CeIII	3.9	27	7.4	1121	25.6	54
CeIII	4	28.3	7.1	1020	29.4	62
CeIII	4.1	29.4	5.9	923	32.8	68
CeIII	4.2	33	5.8	853	35.6	68
CeIII	4.3	31.6	5.4	837	38.8	66
CeIII	4.4	28.9	4.9	786	40.1	67
CeIII	4.5	28.3	4.2	734	42.3	68
CeIII	4.6	28.9	4.7	749	39.8	62
CeIII	4.7	29.2	4.9	727	39.7	52
CeIII	4.8	28.7	4.9	771	36.7	55
CeIII	4.9	30.9	5.6	950	36.5	52
CeIII	5	32.4	6.5	993	33.4	54
CeIII	5.1	32.2	5.8	1006	34.2	50
CeIII	5.2	32	5.8	1044	32	66
CeIII	5.3	33.9	6.3	1026	32.3	58
CeIII	5.4	31.7	5.5	861	31.3	62
CeIII	5.5	31.4	4.4	846	31.1	59
CeIII	5.6	31.3	4.8	821	30.7	66
CeIII	5.7	30.8	5.1	766	30.8	62
CeIII	5.8	31.6	3.6	716	32.4	58
CeIII	5.9	33	3.8	721	33	54
CeIII	6	31.7	3.7	663	35.3	40
CeIII	6.1	30	6.3	722	34.8	35
CeIII	6.2	28.7	7.8	753	32.4	32
CeIII	6.3	25.7	8	743	36	33
CeIII	6.4	25.1	7.7	730	35	41
CeIII	6.5	26	9.6	789	33.6	54
CeIII	6.6	26.9	6.7	739	32.6	64
CeIII	6.7	25.8	5	737	37.3	61
CeIII	6.8	28	5.4	758	31.5	66
CeIII	6.9	30.1	6.1	750	33.4	58
CeIII	7	25.8	5.8	677	29.4	57
CeIII	7.1	24.8	7.2	689	29.2	55
CeIII	7.2	24.1	7.8	672	27.7	52
CeIII	7.3	21.6	7.9	694	28	51
CeIII	7.4	16.9	8	706	25.1	61
CeIII	7.5	22	6.7	749	30	60
CeIII	7.6	22	5.7	743	31.9	65
CeIII	7.7	22.8	5.1	708	33.7	74
CeIII	7.8	26.4	4.9	713	33.6	69
CeIII	7.9	28.9	5	721	36.2	65
CeIII	8	27.3	5.9	760	33.6	67
CeIII	8.1	28.5	5.9	796	30.2	61
CeIII	8.2	29.9	6	865	28.7	56
CeIII	8.3	28.9	6.6	841	28.6	59
CeIII	8.4	27.6	6.7	823	27.2	60
CeIII	8.5	28.3	6.9	798	28	62
CeIII	8.6	28.5	7.1	759	31.4	62
CeIII	8.7	27.2	6.6	711	32.9	63
CeIII	8.8	25	6.5	756	31.1	63
CeIII	8.9	26.3	5.7	763	31.1	64
CeIII	9	25.3	6.5	764	30.6	65
CeIII	9.1	25.7	7.4	744	31	65
CeIII	9.2	24.1	8.7	755	27.3	67
CeIII	9.3	26	8.7	679	30.3	69
CeIII	9.4	26.8	10.1	691	30.5	72
CeIII	9.5	27.6	9.6	720	30.2	67
CeIII	9.6	26.7	8.9	731	29	69
CeIII	9.7	29.3	9.5	726	30.7	67
CeIII	9.8	29.2	11.1	840	29.8	61
CeIII	9.9	29.4	11.1	893	28.2	55
CeIII	10	32.8	10.8	920	30.9	58
CeIII	10.1	34.3	12	1067	28.2	56
CeIII	10.2	38.5	12.4	1157	26.4	54
CeIII	10.3	40.2	11.8	1097	26.6	56
CeIII	10.4	41.3	12.3	1139	27.4	61
CeIII	10.5	39.7	13.2	1218	24.8	62
CeIII	10.6	39.8	13.5	1137	25	62
CeIII	10.7	39.4	15.5	1095	24.3	60
CeIII	10.8	39.2	16.5	1238	21.8	62
CeIII	10.9	43.1	18.7	1280	20.4	62
CeIII	11	45	21.5	1408	18.7	62
CeIII	11.1	46.5	23.4	1460	20.4	66
CeIII	11.2	47.4	23.6	1548	19.4	67
CeIII	11.3	47.9	24.8	1584	19.7	66
CeIII	11.4	46.8	27	1600	19.4	67
CeIII	11.5	49.9	27.7	1432	20.4	67
CeIII	11.6	50.1	30.9	1439	18	68
CeIII	11.7	47.2	32.6	1587	18.6	75
CeIII	11.8	51.1	35.5	1505	19.4	72
CeIII	11.9	47.8	35.9	1458	19.5	59
CeIII	12	45.7	37.3	1483	19.8	54
CeIII	12.1	45.3	38	1443	18.5	50
CeIII	12.2	49.8	39	1285	18.1	40
CeIII	12.3	48	38.9	1320	18	38
CeIII	12.4	47.3	39	1376	17.7	42
CeIII	12.5	48	37.9	1440	16.6	48
CeIII	12.6	44.7	36.6	1445	18.1	43
CeIII	12.7	41.6	34.6	1449	17.4	48
CeIII	12.8	37.4	32.7	1354	16.3	39
CeIII	12.9	37.8	28.4	1256	18.5	43
CeIII	13	36	24.7	1086	21.2	44
CeIII	13.1	37.1	19.4	1019	23	51
CeIII	13.2	33.5	16.2	905	26.6	56
CeIV	0	36.6	18.8	1179	23	62
CeIV	0.1	36.9	19.3	1296	24	72
CeIV	0.2	34	18.4	1383	23.3	62
CeIV	0.3	34.6	18.4	1491	21	52
CeIV	0.4	38.3	19.8	1630	19	39
CeIV	0.5	39.4	20.5	1549	20.5	33
CeIV	0.6	38.7	20.9	1444	19.3	34
CeIV	0.7	41.9	22.7	1396	18.7	43
CeIV	0.8	38.1	22.9	1478	18.9	40
CeIV	0.9	38	22.3	1459	17.5	48
CeIV	1	37.1	23.1	1463	15.4	53
CeIV	1.1	39.6	23.9	1440	15.9	45
CeIV	1.2	37.7	25.1	1477	16	46
CeIV	1.3	38.5	26.9	1527	15	60
CeIV	1.4	39.1	27.9	1662	13.6	57
CeIV	1.5	40.3	27.5	1682	14.8	60
CeIV	1.6	37.9	27.5	1704	13.8	55
CeIV	1.7	41.5	28.1	1636	13.4	60
CeIV	1.8	48	27.3	1585	13.8	52
CeIV	1.9	48.1	27.7	1461	15.3	43
CeIV	2	44.2	28.6	1585	15.3	37
CeIV	2.1	45.8	28.6	1513	15.7	37
CeIV	2.2	45.5	27.6	1452	16.8	39
CeIV	2.3	40.8	27.6	1395	16.1	43
CeIV	2.4	37.5	26.5	1398	16.1	44
CeIV	2.5	38.9	24.6	1404	15.3	47
CeIV	2.6	37.4	23.2	1628	17.3	56
CeIV	2.7	35.3	24.1	1935	15.8	46
CeIV	2.8	38.1	24.7	1878	16.9	43
CeIV	2.9	36.3	24.5	1776	18.5	47
CeIV	3	34.1	24.7	1701	20.2	35
CeIV	3.1	35.7	24	1547	20.4	37
CeIV	3.2	34	20.9	1303	22.3	43
CeIV	3.3	30.5	17.5	1355	22.2	44
CeIV	3.4	31.4	14.7	1380	21.8	46
CeIV	3.5	32.3	14.3	1392	22.7	43
CeIV	3.6	31.2	13.7	1390	21.7	37
CeIV	3.7	31.1	14.2	1323	23.2	27
CeIV	3.8	29.5	14.4	1304	24.5	23
CeIV	3.9	30.5	16.3	1262	28.1	24
CeIV	4	31	16	1229	26.3	34
CeIV	4.1	29.3	15.9	1230	25.3	37
CeIV	4.2	30.1	14.1	1354	24.6	53
CeIV	4.3	30.2	13.4	1234	27.4	56
CeIV	4.4	29.6	12.1	1217	25	49
CeIV	4.5	29.6	10	1043	27.2	40
CeIV	4.6	27.9	8.4	961	28.7	39
CeIV	4.7	28.4	8.1	781	27.5	35
CeIV	4.8	28.5	7.4	788	25.1	27
CeIV	4.9	27.6	7.1	775	26.4	38
CeIV	5	26.8	6.9	828	25.5	43
CeIV	5.1	31.5	7.2	803	23.4	42
CeIV	5.2	30.5	7.4	813	23.9	40
CeIV	5.3	31	7.9	828	21.6	49
CeIV	5.4	31.7	6.9	840	19.1	43
CeIV	5.5	30.6	5.9	837	19.2	42
CeIV	5.6	29.3	5.5	844	20.4	38
CeIV	5.7	29.2	5.2	838	19.9	36
CeIV	5.8	29.1	4.8	804	23.5	26
CeIV	5.9	28.8	8	816	23.6	27
CeIV	6	30	9	831	21.5	38
CeIV	6.1	26.8	9.2	828	23.6	46
CeIV	6.2	24.7	9.2	747	24	46
CeIV	6.3	23.6	9.3	739	21.2	60
CeIV	6.4	22.2	7.1	731	21.7	64
CeIV	6.5	21.1	7.4	717	23.6	60
CeIV	6.6	21.2	7.4	705	23.8	60
CeIV	6.7	20.9	7.3	731	27.8	63
CeIV	6.8	20.4	7	767	28.9	59
CeIV	6.9	19.3	6.4	771	29.4	62
CeIV	7	20.3	5.2	717	31.7	64
CeIV	7.1	19.6	5.6	676	33.3	68
CeIV	7.2	24	6.3	670	34.1	74
CeIV	7.3	25.6	6	637	38	78
CeIV	7.4	29	5.8	600	36.8	72
CeIV	7.5	29.6	6.5	597	37.3	73
CeIV	7.6	30.2	6.2	647	32.1	74
CeIV	7.7	30	5.5	673	29.6	71
CeIV	7.8	30.3	6.4	701	26.8	67
CeIV	7.9	27	6.4	720	28.6	61
CeIV	8	25.7	8.3	743	25.9	55
CeIV	8.1	27.3	8.9	720	26.7	45
CeIV	8.2	25.4	9.1	712	26.6	40
CeIV	8.3	25.4	8.2	692	28.3	31
CeIV	8.4	27.9	7.8	677	28.9	33
CeIV	8.5	30.3	6.6	676	29.4	41
CeIV	8.6	28.2	7.4	681	30.1	52
CeIV	8.7	27.1	7	672	28.8	51
CeIV	8.8	26.4	8.1	677	26.9	60
CeIV	8.9	25.8	8.7	668	28.2	67
CeIV	9	23.1	8.1	637	27.9	61
CeIV	9.1	24.5	6	642	29.7	60
CeIV	9.2	25.5	6.3	658	29	63
CeIV	9.3	25.5	5.6	661	29.4	66
CeIV	9.4	24.4	5.7	682	28.7	60
CeIV	9.5	25.3	4.7	730	29.5	62
CeIV	9.6	23.4	4.9	749	30.8	60
CeIV	9.7	23.3	4.8	731	34.3	62
CeIV	9.8	23.4	4.6	731	36.3	62
CeIV	9.9	25.2	4.4	717	36.4	60
CeIV	10	26.4	4.9	704	36.3	62
CeIV	10.1	25.7	4.8	691	34.1	60
CeIV	10.2	23.9	4.4	709	33.6	58
CeIV	10.3	23.5	4.2	718	31	54
CeIV	10.4	23	4	709	29.3	60
CeIV	10.5	20.5	4.9	700	29.2	57
CeIV	10.6	22.5	5.3	730	30.3	65
CeIV	10.7	22.9	6.8	713	30.7	63
CeIV	10.8	22.3	7.9	681	31.1	60
CeIV	10.9	22.2	8.9	698	32.5	65
CeIV	11	24.1	9.1	720	31.6	64
CeIV	11.1	23.4	8.8	701	31.2	64
CeIV	11.2	24	8.7	723	30.8	65
CeIV	11.3	27.8	7.8	818	29.4	73
CeIV	11.4	27.3	7.9	875	27.8	70
CeIV	11.5	26.3	6.5	860	31.8	67
CeIV	11.6	26.5	7.6	851	32.8	66
CeIV	11.7	26.9	7.1	864	31.9	70
CeIV	11.8	25.3	8.5	824	33.6	68
CeIV	11.9	25	8.8	844	33.6	66
CeIV	12	26.1	10	889	32.5	63
CeIV	12.1	25.8	9.8	934	30.9	57
CeIV	12.2	28.4	10.9	901	29.4	51
CeIV	12.3	27.6	10.3	954	27.7	44
CeIV	12.4	31.4	9.9	923	26.3	35
CeIV	12.5	29.9	9.6	874	25.7	22
CeIV	12.6	33.9	9.3	981	25.3	20
CeIV	12.7	32.1	10	1070	25.7	21
CeIV	12.8	35.5	12.5	1014	25.6	29
CeIV	12.9	34.7	14	978	26.3	39
CeIV	13	41	18.5	993	23.8	60
CeIV	13.1	42.4	21.2	895	24.5	63
CeIV	13.2	40.5	19.7	858	23.7	54
CeIV	13.3	36.6	18.1	888	22.5	43
CeIV	13.4	36	17.6	876	20.9	30
CeIV	13.5	30.9	15.5	859	18.7	16
CeIV	13.6	27.9	13.1	819	17.1	13
CeIV	13.7	29.6	13.6	778	17	18
CeIV	13.8	28.6	13.3	732	16.1	27
CeIV	13.9	29.7	11.6	714	17.2	37
CeIV	14	30.9	10	714	17.3	45
CeIV	14.1	27.9	9.4	663	16.3	39
CeIV	14.2	28.1	8	678	14.2	44
CeIV	14.3	28.5	8.3	669	16.1	45
CeIV	14.4	30.5	8	683	15.4	53
CeIV	14.5	27.6	7.1	697	14.1	52
CeIV	14.6	31	9.8	749	14.9	63
CeIV	14.7	30.1	11.6	754	15.5	54
CeIV	14.8	32.7	10.6	757	14.2	54
CeIV	14.9	25.7	11.7	753	12.9	48
CeIV	15	27.3	12.9	796	13.4	51
CeIV	15.1	23.8	12.1	800	12.5	43
CeIV	15.2	21.5	11.4	804	10.7	44
CeIV	15.3	17.6	12.5	836	8.6	42
CeIV	15.4	18.3	12.1	875	8.5	32
CeIV	15.5	17.6	10.7	895	9.9	23
CeIV	15.6	19.4	9.8	880	7.8	28
CeIV	15.7	18.3	9.1	936	8.4	35
CeIV	15.8	18.5	9.6	938	11	24
CeIV	15.9	19.5	9.9	1010	12	21
CeIV	16	18.4	11.9	1013	9.7	18
CeIV	16.1	15.9	13	1041	9.9	17
CeIV	16.2	17.7	14.2	1036	11	15
CeIV	16.3	17.2	14	1025	10.4	14
CeIV	16.4	15.5	15.5	970	9.7	21
CeIV	16.5	17.7	14.9	995	11.9	20
CeIV	16.6	20.6	14.6	996	14.1	27
CeIV	16.7	22.2	14.7	975	15.5	32
CeIV	16.8	24.6	12.4	969	18.6	47
CeIV	16.9	27.2	10.2	925	23.5	54
CeV	0	32	19.9	1335	24.8	18
CeV	0.1	28.2	17.3	1162	28.5	15
CeV	0.2	26.6	16.2	1170	31.4	13
CeV	0.3	26.4	17.3	1109	34.1	12
CeV	0.4	25.1	17	1069	33.1	7
CeV	0.5	27.6	21.6	1148	28.1	4
CeV	0.6	30.9	23.8	1322	26	4
CeV	0.7	32.8	28.8	1566	21.7	13
CeV	0.8	33.4	29.8	1778	19	21
CeV	0.9	32	32.6	1861	15.7	24
CeV	1	30.5	30.4	1982	16.7	19
CeV	1.1	27.5	29.1	1866	16.9	20
CeV	1.2	26.6	25.1	1665	20.9	7
CeV	1.3	27.6	24.1	1420	21.9	1
CeV	1.4	29.8	25.4	1389	23.8	6
CeV	1.5	29.4	25.2	1263	24.3	11
CeV	1.6	30.1	26.6	1284	23.7	14
CeV	1.7	31.7	27.7	1343	22.5	19
CeV	1.8	28.9	25.9	1339	25.5	19
CeV	1.9	29.6	23.8	1251	27.9	12
CeV	2	31.5	26.2	1296	29.4	8
CeV	2.1	34.6	27.7	1407	30.6	6
CeV	2.2	34.8	30.6	1353	28.8	3
CeV	2.3	35.9	30.4	1441	28.6	2
CeV	2.4	33.3	28.3	1470	29	7
CeV	2.5	28.3	23.5	1332	29.7	7
CeV	2.6	24.5	21.4	1146	30.2	7
CeV	2.7	20.4	16.3	1145	33.6	8
CeV	2.8	20.4	16.5	1033	31.2	8
CeV	2.9	22.2	16.5	919	32.1	3
CeV	3	24.8	18	959	31.9	5
CeV	3.1	25.1	18.3	963	32.1	7
CeV	3.2	28.2	20.2	949	28.5	8
CeV	3.3	29	22.7	1025	28	9
CeV	3.4	28	21.3	1106	25.9	15
CeV	3.5	26.5	20.5	1068	27.4	15
CeV	3.6	26	19.4	1032	26.8	14
CeV	3.7	26.7	19.8	1062	28.4	21
CeV	3.8	25.2	18.1	997	27	24
CeV	3.9	25.8	20	997	27.6	22
CeV	4	25.6	20.7	1057	23.2	22
CeV	4.1	34.9	22.2	1112	20.9	24
CeV	4.2	34.4	21.5	1174	19.9	23
CeV	4.3	34.9	21.2	1188	21.1	22
CeV	4.4	36.8	19.5	1138	21.6	33
CeV	4.5	37	17.2	1084	25.7	35
CeV	4.6	28.8	15.3	1004	27.9	40
CeV	4.7	28.4	13.8	855	31.1	38
CeV	4.8	26.4	13.6	843	30.8	37
CeV	4.9	24	13.1	857	28.5	33
CeV	5	24.7	14.1	841	27.8	40
CeV	5.1	25.7	13.4	858	28.9	45
CeV	5.2	24.3	14.5	867	26.3	52
CeV	5.3	23.3	12.6	816	27	56
CeV	5.4	20.9	11.4	774	27.3	60
CeV	5.5	22.3	10	755	26.7	67
CeV	5.6	21.6	13	793	23.6	66
CeV	5.7	23.4	9.8	725	30.9	58
CeV	5.8	25.5	9.1	719	31.4	57
CeV	5.9	25.6	9.8	700	32.8	54
CeV	6	26.7	10.1	702	34.2	48
CeV	6.1	25.9	6.6	652	36.7	42
CeV	6.2	22.9	7.3	716	30	51
CeV	6.3	21.2	7.7	724	29	51
CeV	6.4	22.4	6.9	737	29.8	47
CeV	6.5	20.4	7.9	720	30.7	47
CeV	6.6	19.8	6.9	724	31.1	51
CeV	6.7	22.6	6.4	729	32.6	44
CeV	6.8	23.8	6.5	713	35.3	43
CeV	6.9	23.2	7.1	677	36.7	38
CeV	7	21.1	5.4	704	36.1	30
CeV	7.1	23.1	5.9	699	36.3	27
CeV	7.2	19.9	6.2	669	34.4	21
CeV	7.3	18.6	6.3	731	30.9	19
CeV	7.4	20	6.1	786	29	36
CeV	7.5	21	8.2	808	26.2	47
CeV	7.6	18.8	7.7	800	27.3	53
CeV	7.7	20.5	7.4	814	28.4	63
CeV	7.8	20.8	6	754	31	60
CeV	7.9	21.5	7.6	744	30.5	52
CeV	8	24.4	6.8	715	30.6	51
CeV	8.1	25.8	6.5	721	30.4	53
CeV	8.2	25.8	7	720	29.1	57
CeV	8.3	26.8	7.8	683	29.8	53
CeV	8.4	23.9	5.8	684	33.8	49
CeV	8.5	23.1	4.3	690	35.4	48
CeV	8.6	20.8	4.4	682	34	45
CeV	8.7	18.8	3.3	655	35.9	40
CeV	8.8	18.9	3	685	34.3	53
CeV	8.9	21.8	3	663	31.2	58
CeV	9	20.7	4.8	674	27.6	61
CeV	9.1	22.3	5.2	678	27.9	69
CeV	9.2	22.9	6	676	27.9	76
CeV	9.3	23.5	6.1	692	28.6	72
CeV	9.4	21.2	6.5	706	28.1	68
CeV	9.5	21.8	5.5	680	32.1	69
CeV	9.6	21.1	5.2	695	30.4	64
CeV	9.7	24.4	6.5	727	29.9	63
CeV	9.8	23.4	6.6	699	29.6	62
CeV	9.9	25.9	6.8	658	32	68
CeV	10	26.1	6.6	644	32	69
CeV	10.1	28	6.7	631	34.7	70
CeV	10.2	24.2	5.3	630	31.8	72
CeV	10.3	23.7	5.7	656	31.3	72
CeV	10.4	24.7	5.2	678	28.2	75
CeV	10.5	22.1	4.7	672	28	76
CeV	10.6	19.3	4.5	663	25.2	73
CeV	10.7	19.7	4.9	650	26.8	72
CeV	10.8	19.3	4.4	655	27.5	71
CeV	10.9	15.9	5.3	673	27.7	66
CeV	11	16.4	4.8	685	26.9	65
CeV	11.1	19.1	5.2	694	28.4	61
CeV	11.2	20.7	4.7	700	27.6	63
CeV	11.3	21.9	4.4	692	28.2	66
CeV	11.4	22.1	3.7	670	28.3	67
CeV	11.5	23.3	4.3	677	28.9	65
CeV	11.6	23.9	4.5	669	30.9	70
CeV	11.7	24	4.2	659	33.5	65
CeV	11.8	25.1	4.3	636	34.7	63
CeV	11.9	26.9	4.7	650	33.9	63
CeV	12	27.1	4.5	636	34.1	59
CeV	12.1	23.7	3.9	654	30.6	62
CeV	12.2	22.2	3.9	654	30.4	64
CeV	12.3	22.4	3.8	657	29.9	67
CeV	12.4	20.6	3.4	657	31.7	63
CeV	12.5	20.1	4.3	665	31.7	69
CeV	12.6	21.9	5	685	33.1	63
CeV	12.7	24.7	5.8	704	33	59
CeV	12.8	21.8	6.1	746	27.2	56
CeV	12.9	23.8	5.9	735	27.1	47
CeV	13	24.6	6	760	26.7	28
CeV	13.1	25.6	6.4	779	24.8	26
CeV	13.2	23.2	6.5	762	25	31
CeV	13.3	25.2	6.6	740	31.2	35
CeV	13.4	22.7	6.6	744	31.5	45
CeV	13.5	24.3	6.2	704	32	55
CeV	13.6	24.1	8.7	655	32.4	56
CeV	13.7	29.1	8.3	650	31.7	51
CeV	13.8	28.2	8.9	651	29.2	42
CeV	13.9	27.8	10.1	694	27.4	40
CeV	14	24.8	9.8	731	27	42
CeV	14.1	23.1	7.3	759	27.2	43
CeV	14.2	19.2	7.2	812	25.7	49
CeV	14.3	19.1	8	787	25.4	58
CeV	14.4	22	7.2	754	25.3	57
CeV	14.5	23.2	8	804	22.8	55
CeV	14.6	25.1	7.6	773	26	55
CeV	14.7	23.3	8.3	762	28.3	43
CeV	14.8	22.3	6.5	791	31	33
CeV	14.9	20.7	7.5	804	33.8	27
CeV	15	20.5	8.4	745	36.5	20
CeV	15.1	19.1	10.3	781	34.1	17
CeV	15.2	21.2	12.3	817	32.1	18
CeV	15.3	22.7	13	859	31.4	22
CeV	15.4	20.9	12.4	870	30.8	23
CeV	15.5	19.3	12	884	32.3	25
CeV	15.6	18.6	10.2	918	33.8	17
CeV	15.7	16.5	8.2	882	36.3	15
CeV	15.8	16.7	8.4	874	36.4	15
CeV	15.9	20.3	10.4	928	35.3	16
CeV	16	21.1	11.1	950	34.4	15
CeV	16.1	24	14.4	982	34.2	14
CeV	16.2	24.7	15.6	987	32.3	15
CeV	16.3	30	16.9	1020	30.3	9
CeV	16.4	30	15.8	1010	30.9	6
CeV	16.5	30.5	15.7	999	28.8	6
CeV	16.6	28.2	14.2	961	28.1	5
CeV	16.7	26.7	13.1	975	26.9	2
CeV	16.8	19.6	13.8	958	25.8	2
CeV	16.9	18.4	16.1	893	25.6	2
CeV	17	17.5	16.4	901	24.9	1
CeV	17.1	17.3	15.7	915	26.1	1
CeV	17.2	19.6	17.9	869	26.9	4
CeV	17.3	22.4	19.4	1037	27.3	11
CeV	17.4	25.8	21.3	1110	25.3	18
CeV	17.5	31.8	25	1176	24	31
CeV	17.6	38.3	28.9	1154	19.5	40
CeV	17.7	41.5	30.9	1251	19.4	37
CeV	17.8	40.3	31.6	1065	19.7	32
CeV	17.9	35.1	30.8	1039	18.8	25
CeV	18	30.8	28.8	1019	19.6	16
CeV	18.1	29	28.9	1403	20.2	20
CeV	18.2	31.6	29.9	1563	19.7	20
CeV	18.3	31.8	30.8	1692	18.4	17
CeV	18.4	40.3	31.1	1867	18.9	18
CeV	18.5	45	32.7	1906	18.8	15
CeV	18.6	43.8	31	1481	21.6	5
CeV	18.7	41.2	28.7	1264	19.9	2
CeV	18.8	42.3	27.8	1247	20.8	2
CeV	18.9	35.6	26.9	1135	21.1	7
CeV	19	31.3	23.4	1076	22	6
CeV	19.1	37.3	23.7	1321	18.7	10
CeV	19.2	39.3	23.5	1420	19.1	17
CeV	19.3	38.2	23.2	1509	18.5	18
CeV	19.4	40.3	25.7	1602	18.3	15
CeV	19.5	44	29.6	1750	17.3	14
CeV	19.6	41.7	28.5	1641	17.1	22
CeV	19.7	38.5	27.6	1562	17.1	18
CeV	19.8	42.4	26.3	1416	17.4	26
CeV	19.9	41.4	23.6	1311	18.5	26
CeV	20	39.5	21.1	1140	18.2	31
CeV	20.1	33.5	20.8	1044	21.9	24
CeV	20.2	31.7	19.6	1039	23.5	30
CeV	20.3	31	18.8	987	23.3	37
CeV	20.4	31.1	17.7	902	24.9	47
CeX	0	32.3	26	1046	17.3	21
CeX	0.1	33.8	22.5	889	19.8	29
CeX	0.2	34.2	20.4	862	19.4	41
CeX	0.3	32.3	16	815	20.2	57
CeX	0.4	31.6	12	837	21.5	73
CeX	0.5	31.5	9.4	818	22.4	75
CeX	0.6	31.9	7.4	821	21.2	76
CeX	0.7	32	6.4	890	22	63
CeX	0.8	31.6	8	999	19.7	58
CeX	0.9	30	10.7	1031	18.9	45
CeX	1	28.6	12.4	1106	18.4	26
CeX	1.1	28.5	14.1	1229	18.9	23
CeX	1.2	24.9	17.1	1264	19.2	28
CeX	1.3	21.5	19.8	1178	20.9	18
CeX	1.4	20.2	20.3	1241	19.3	11
CeX	1.5	20.2	21.6	1153	19.4	12
CeX	1.6	17.8	24.2	1021	19.6	21
CeX	1.7	17.4	22.5	931	18.6	33
CeX	1.8	20.1	19.3	912	17.8	43
CeX	1.9	22.7	17.6	800	19	48
CeX	2	25.4	16.9	816	19.1	64
CeX	2.1	27.3	14.1	836	18.4	68
CeX	2.2	36.1	15.4	831	18.2	70
CeX	2.3	38.9	16.8	862	17.1	68
CeX	2.4	40.3	18.8	858	17.1	79
CeX	2.5	37.5	20.3	853	16.8	76
CeX	2.6	36.2	20.3	847	17.4	72
CeX	2.7	27	17.9	854	19.4	62
CeX	2.8	23.9	15.1	788	23.5	61
CeX	2.9	22.9	12.6	772	23.4	58
CeX	3	22.6	8.7	760	23.7	60
CeX	3.1	23.4	6.8	747	24.3	59
CeX	3.2	27	6.4	733	24.5	71
CeX	3.3	27	7.6	780	22.6	75
CeX	3.4	28.4	6.3	804	22	75
CeX	3.5	26.5	6.8	824	21.1	70
CeX	3.6	26.1	12.4	794	18.1	68
CeX	3.7	26.3	12.8	803	15.9	54
CeX	3.8	27.4	13.1	779	15.8	61
CeX	3.9	25.5	13.6	758	16.9	53
CeX	4	26.4	13.6	736	17.3	53
CeX	4.1	25.8	8.1	786	19.5	57
CeX	4.2	23.2	7.7	794	20.7	64
CeX	4.3	24.6	6.5	828	20.5	68
CeX	4.4	24.7	5.8	812	22.6	73
CeX	4.5	30	5.2	811	23.2	74
CeX	4.6	31	7.4	792	23	73
CeX	4.7	31.1	6.7	770	22.4	75
CeX	4.8	32.1	8.1	739	24	72
CeX	4.9	32.4	8.3	763	21.7	75
CeX	5	28	8.2	765	26	80
CeX	5.1	28.9	5.7	747	26.1	77
CeX	5.2	27.8	6.8	762	25.3	75
CeX	5.3	25.8	5.9	784	23.3	73
CeX	5.4	24.7	5.5	763	23	77
CeX	5.5	25	6.6	774	17.9	72
CeX	5.6	23.3	7.3	785	18.4	79
CeX	5.7	25.7	6.6	777	18.7	80
CeX	5.8	24.8	5.7	740	19.7	82
CeX	5.9	25	6.1	760	21	76
CeX	6	24.9	5.3	734	23.1	76
CeX	6.1	24.8	4.7	728	22.2	74
CeX	6.2	26.4	5.5	733	22.7	72
CeX	6.3	27.6	5.4	743	22.9	72
CeX	6.4	28.2	5.7	726	23.3	70
CeX	6.5	30.2	5.5	747	21.1	72
CeX	6.6	30.7	7.3	736	20.9	74
CeX	6.7	27.2	7.2	764	21.1	71
CeX	6.8	28.4	6.9	759	21.8	71
CeX	6.9	26.5	6.5	761	19.7	71
CeX	7	24.2	6.7	754	20.4	70
CeX	7.1	25.9	4.6	742	22.7	64
CeX	7.2	27.6	3.8	707	22	68
CeX	7.3	28	4.6	731	21.6	61
CeX	7.4	29.4	4.8	742	22	59
CeX	7.5	30.1	4.9	745	21.4	53
CeX	7.6	29.3	5.8	756	19.3	50
CeX	7.7	28.9	6.4	773	19.9	48
CeX	7.8	28	5.6	760	19	53
CeX	7.9	26	5.8	761	19.1	61
CeX	8	25.5	5.9	756	19.6	64
CeX	8.1	23.5	5.4	788	20.2	66
CeX	8.2	22.8	5	803	18.6	60
CeX	8.3	19.7	6	821	18.2	60
CeX	8.4	20.2	7	795	18.9	51
CeX	8.5	20.5	6.8	821	17.4	49
CeX	8.6	22.5	7.3	796	16.9	47
CeX	8.7	24.6	7.6	757	17.7	54
CeX	8.8	24.8	7.3	739	17.7	57
CeX	8.9	27.1	6.1	748	16.4	59
CeX	9	31.6	6	734	18.2	61
CeX	9.1	32.6	5.1	742	18.1	60
CeX	9.2	28	5	744	17.7	63
CeX	9.3	31.5	4.1	737	20	55
CeX	9.4	30.4	3.9	695	24	62
CeX	9.5	26.6	3.9	686	25.2	65
CeX	9.6	27.3	3.6	685	26.6	72
CeX	9.7	33.4	3	662	28.2	70
CeX	9.8	30.4	3.9	669	25.4	78
CeX	9.9	28	4.7	696	22.1	80
CeX	10	27.2	4.2	668	20.7	77
CeX	10.1	26.6	4.6	657	21.1	78
CeX	10.2	27	4.4	679	19.7	82
CeX	10.3	29.5	4.4	682	20.6	78
CeX	10.4	32.5	3.7	701	23.3	69
CeX	10.5	32.1	3.6	724	24.6	69
CeX	10.6	30.8	3.5	743	24.2	67
CeX	10.7	28	3.3	751	25.6	63
CeX	10.8	25.3	2.9	738	26.2	64
CeX	10.9	24.8	3.1	722	26.8	67
CeX	11	27	3.3	733	25.8	68
CeX	11.1	26.1	3.1	690	28.9	67
CeX	11.2	24.7	3.5	682	28.4	69
CeX	11.3	24.9	4.2	748	26.5	66
CeX	11.4	23.8	5	769	24.1	64
CeX	11.5	21.3	6.2	725	24	59
CeX	11.6	19.1	6.6	798	18.4	54
CeX	11.7	18.8	6.7	797	19.2	48
CeX	11.8	19	6	711	22.3	42
CeX	11.9	18.5	5.9	699	22.6	38
CeX	12	20.1	4.9	726	22.3	45
CeX	12.1	19.5	5.4	715	21.9	43
CeX	12.2	20.2	5.7	716	21.2	36
CeX	12.3	21.6	5.5	747	21.1	39
CeX	12.4	22	5.5	749	19.1	42
CeX	12.5	20.8	5.2	760	18.6	47
CeX	12.6	22.6	5.2	715	20	46
CeX	12.7	24.2	4.2	712	19.2	61
CeX	12.8	22.4	4.4	707	18.9	62
CeX	12.9	22.4	4.1	715	19.3	65
CeX	13	24.7	4.7	719	21.1	57
CeX	13.1	24.9	4.8	745	22.6	64
CeX	13.2	22.3	6.2	761	22.8	64
CeX	13.3	23.8	6.7	789	20.7	72
CeX	13.4	24.9	7.4	798	20.1	74
CeX	13.5	21.2	7.6	770	20.2	75
CeX	13.6	22.8	8.7	785	19.4	72
CeX	13.7	24.6	9.1	799	21.3	58
CeX	13.8	25.1	9.3	782	22.3	42
CeX	13.9	25.6	9.6	761	22.7	43
CeX	14	26.5	9.8	764	21.2	40
CeX	14.1	24.4	9.2	750	21.6	42
CeX	14.2	24.7	8.6	724	22.1	60
CeX	14.3	24.9	9.2	736	22.7	73
CeX	14.4	23.9	9.1	753	24.4	71
CeX	14.5	24.4	9.1	759	24.8	78
CeX	14.6	25.5	9.9	752	24.4	81
CeX	14.7	24.6	10.8	764	22	76
CeX	14.8	24	11.6	785	20.9	78
CeX	14.9	24.5	13	832	17.9	82
CeX	15	27.4	14.3	901	17.6	82
CeX	15.1	27.2	14.6	913	17	80
CeX	15.2	27.1	16.4	951	16.6	82
CeX	15.3	26.1	17.9	944	17.1	75
CeX	15.4	25.7	18.3	918	18.4	69
CeX	15.5	24.7	18.8	943	17.6	58
CeX	15.6	23.9	18.9	949	16.7	57
CeX	15.7	26.1	18.6	983	15.1	54
CeX	15.8	25.2	18.7	1003	14.2	47
CeX	15.9	25.5	17.7	996	14.8	49
CeX	16	24.2	16.6	951	13.9	60
CeX	16.1	25.1	16.1	949	14.6	58
CeX	16.2	22.4	14.2	872	16.1	57
CeX	16.3	23.2	10.6	842	15.3	69
CeX	16.4	22.9	9.3	808	16.7	66
CeX	16.5	20.2	8.6	775	17.3	59
CeX	16.6	22.5	8.2	765	17.7	49
CeX	16.7	21.1	7.7	790	19	42
CeX	16.8	21.5	11.3	770	21.1	36
CeX	16.9	21.6	11.8	816	18.7	37
CeX	17	23.3	10.7	806	19.1	43
CeX	17.1	19.7	10.3	861	17.3	50
CeX	17.2	24	11.7	893	16.4	51
