# Supplementary material for: Comparison of C. elegans and C. briggsae Genome Sequences Reveals Extensive Conservation of Chromosome Organization and Synteny
Source: PLoS Biol. 2007 Jul 3;5(7):e167. doi: 10.1371/journal.pbio.0050167 (PMC1914384; doi:10.1371/journal.pbio.0050167)
Supplement: Dataset S5 — The positions of 1:1 orthologs in both C. elegans and C. briggsae. (1.7 KB XLS) [file pbio.0050167.sd005.xls]

## Sheet: Cb_Ce_ortholog_summary.txt
C. briggsae chromosome	start	end	strand	WormBase gene name	WormBase protein name	C. elegans chromosome	start	end	strand	C. elegans gene name
CbI	934	7110	+	CBG24737	CBP24712	CeI	7522275	7523197	-	C26C6.9
CbI	28321	34482	-	CBG11841	CBP17312	CeI	8133933	8137983	+	C09H6.3
CbI	61353	77104	+	CBG11848	CBP02891	CeI	8118261	8127439	-	C09H6.2b
CbI	79820	87288	-	CBG11849	CBP02894	CeI	8111732	8117068	+	C09H6.1b
CbI	96648	102184	-	CBG11851	CBP08948	CeI	8103866	8106492	+	F18C12.3
CbI	103339	122318	-	CBG11852	CBP02895	CeI	8091756	8103243	+	F18C12.2b
CbI	183749	187092	-	CBG11862	CBP17315	CeV	14455991	14459304	-	F23B12.8
CbI	192698	200698	+	CBG11864	CBP22605	CeI	7642965	7647890	-	F29D11.2
CbI	204242	205739	+	CBG11866	CBP02900	CeI	7512518	7513708	-	C26C6.8
CbI	206801	218080	-	CBG11867	CBP02901	CeI	7503570	7511361	+	C26C6.1
CbI	220011	221181	+	CBG11868	CBP17304	CeI	7500916	7502337	-	T28F4.6
CbI	221592	222539	-	CBG11869	CBP08949	CeI	7500492	7500859	+	T28F4.5
CbI	223898	229174	+	CBG11870	CBP02902	CeI	7494929	7498295	-	T28F4.4
CbI	230238	234628	-	CBG11871	CBP02903	CeI	7488263	7491520	+	T28F4.2
CbI	238710	240018	-	CBG11872	CBP02904	CeI	7481182	7482321	-	T28F4.1
CbI	252995	253716	+	CBG11874	CBP02905	CeI	7514100	7514774	+	C26C6.6
CbI	269095	277335	+	CBG11879	CBP02906	CeI	7465431	7468881	-	ZK524.3a
CbI	287155	294721	-	CBG11881	CBP02907	CeI	7516771	7520620	+	C26C6.7
CbI	325291	332156	-	CBG11883	CBP02892	CeI	7582406	7586465	+	D2030.2a
CbI	336044	338415	+	CBG11884	CBP02893	CeI	7576220	7578446	-	D2030.1
CbI	340020	344764	-	CBG11885	CBP08951	CeI	7540443	7544125	+	C26C6.4
CbI	347540	352774	-	CBG11886	CBP08953	CeI	7535435	7539516	+	C26C6.3
CbI	358432	361621	-	CBG11888	CBP02896	CeI	7545903	7550138	-	C26C6.5b
CbI	380909	381523	+	CBG11890	CBP08954	CeI	7561986	7562607	+	T25G3.1
CbI	386461	388579	+	CBG11892	CBP02897	CeI	7567971	7570291	+	T25G3.3
CbI	401236	406418	-	CBG11897	CBP08956	CeV	1207726	1219619	+	Y50D4A.1
CbI	428972	432109	+	CBG00282	CBP00065	CeI	7678453	7680840	-	F26A3.6
CbI	447383	449435	+	CBG00285	CBP00067	CeI	7665359	7666406	-	F26A3.4
CbI	481486	482150	-	CBG00291	CBP13778	CeI	7732121	7732781	-	F27D4.7
CbI	482551	485948	+	CBG00292	CBP00069	CeI	7733156	7735003	+	F27D4.4
CbI	490512	493244	-	CBG00294	CBP05688	CeI	7735394	7736938	+	F27D4.5
CbI	531603	533859	+	CBG00300	CBP00072	CeI	7713339	7714720	-	F27D4.2
CbI	534857	538489	-	CBG00301	CBP20788	CeI	7710561	7712581	+	F27D4.1
CbI	539711	540267	+	CBG00302	CBP05691	CeI	7709544	7710096	-	T23G11.1
CbI	541565	543216	-	CBG00303	CBP05692	CeI	7703823	7705537	+	T23G11.3
CbI	543978	544780	-	CBG00304	CBP00062	CeI	7702469	7703295	+	T23G11.4
CbI	545115	564875	-	CBG00305	CBP00063	CeI	7691477	7701830	+	T23G11.5
CbI	551486	560928	+	CBG00306	CBP20789	CeI	7693454	7697473	-	T23G11.6
CbI	569084	571566	-	CBG00308	CBP00066	CeI	7687583	7688849	+	T23G11.7a
CbI	575429	580595	-	CBG00309	CBP00068	CeI	7684809	7686920	+	T24B1.1
CbI	581144	583243	+	CBG00310	CBP05693	CeI	7682911	7684247	-	F26A3.7
CbI	609034	613254	-	CBG00319	CBP00070	CeI	8147631	8150663	-	T28B8.5
CbI	672193	676071	-	CBG18542	CBP10902	CeI	660008	663552	-	Y65B4A.8
CbI	683066	689860	-	CBG18544	CBP10904	CeI	873483	882715	-	Y95B8A.10
CbI	706138	710268	+	CBG18546	CBP04380	CeI	886609	889792	+	Y95B8A.6a
CbI	710445	716161	-	CBG18547	CBP04381	CeI	889934	895101	-	Y95B8A.11
CbI	719524	725417	+	CBG18548	CBP04382	CeI	897292	905855	+	Y95B8A.5
CbI	752910	757474	+	CBG18552	CBP04383	CeI	841838	847613	-	ZC123.4a
CbI	757738	763202	-	CBG18553	CBP04384	CeI	838104	841658	+	ZC123.1
CbI	782247	788632	+	CBG05161	CBP06959	CeI	770969	776303	+	T06A4.1b
CbI	789497	799235	+	CBG05160	CBP15258	CeI	763677	770627	+	T06A4.3a
CbI	803529	804548	-	CBG05159	CBP15273	CeI	760951	761838	-	T06A4.2
CbI	805366	812057	+	CBG05158	CBP06958	CeI	748486	756927	-	Y18H1A.9
CbI	826535	830622	+	CBG05155	CBP06954	CeI	720081	730940	+	Y18H1A.6
CbI	839482	846637	-	CBG05152	CBP01309	CeI	700637	708161	-	Y18H1A.3
CbI	847666	850822	-	CBG05151	CBP15271	CeI	695068	698277	-	Y18H1A.2
CbI	853145	855161	-	CBG05150	CBP06952	CeI	692186	694633	-	Y18H1A.4
CbI	872236	873068	-	CBG05144	CBP07001	CeI	636939	637810	+	Y65B4A.3
CbI	880639	886767	-	CBG05143	CBP15270	CeI	645456	653748	+	Y65B4A.2
CbI	971970	980691	+	CBG05130	CBP01308	CeI	948673	957321	-	Y34D9B.1b
CbI	986150	989649	+	CBG05129	CBP15253	CeI	963715	969334	-	F54A5.2
CbI	1024041	1028785	-	CBG05122	CBP06996	CeI	912443	919139	-	Y95B8A.12
CbI	1031521	1038390	-	CBG05121	CBP06995	CeI	942414	947678	+	Y95B8A.1
CbI	1039566	1042980	+	CBG05120	CBP15252	CeI	557509	561566	+	Y65B4BR.2
CbI	1051578	1056627	+	CBG05117	CBP01307	CeI	572440	575069	-	Y65B4BR.6a
CbI	1082458	1089288	+	CBG05115	CBP01305	CeI	537141	541634	+	Y65B4BR.4b
CbI	1090026	1090719	+	CBG05114	CBP06992	CeI	535811	536496	+	Y65B4BR.5b
CbI	1091269	1091961	+	CBG05113	CBP06991	CeI	534461	535197	+	Y65B4BR.8
CbI	1096227	1101569	+	CBG05111	CBP01304	CeI	530569	532855	+	Y65B4BL.1
CbI	1163068	1166065	+	CBG05101	CBP06987	CeI	135566	136810	+	F53G12.4
CbI	1170496	1177829	+	CBG05100	CBP06986	CeI	128698	133582	+	F53G12.5a
CbI	1187608	1193287	+	CBG05099	CBP06985	CeI	118109	120870	+	F53G12.6
CbI	1200725	1209089	+	CBG05096	CBP21546	CeI	348538	357080	+	Y48G1A.1
CbI	1217869	1227281	-	CBG05090	CBP21545	CeI	477706	481901	+	W04C9.3
CbI	1237371	1244736	+	CBG22005	CBP12060	CeI	173422	175932	+	F56C11.6a
CbI	1253915	1260739	+	CBG22009	CBP05249	CeI	180394	181966	+	F56C11.5
CbI	1261437	1262081	-	CBG22010	CBP05251	CeI	182139	182771	-	F56C11.3
CbI	1263053	1264586	+	CBG22011	CBP12083	CeI	183376	184210	+	F56C11.4
CbI	1286345	1292198	+	CBG22015	CBP05253	CeI	203037	207952	+	Y48G1BL.2
CbI	1294476	1300874	+	CBG22016	CBP20292	CeI	209320	211667	+	Y48G1BL.7
CbI	1336272	1344100	+	CBG22019	CBP24252	CeI	283500	285934	+	C53D5.2
CbI	1345452	1350822	-	CBG22021	CBP12028	CeI	9320892	9322575	-	F26H9.5
CbI	1368496	1374781	-	CBG22025	CBP20335	CeI	9335980	9338847	+	C12C8.2
CbI	1384911	1394118	-	CBG22026	CBP05263	CeI	9344088	9350020	-	C12C8.3a
CbI	1415746	1420638	-	CBG22031	CBP05266	CeI	1019917	1029910	-	Y34D9A.1
CbI	1434038	1436880	+	CBG22035	CBP12075	CeI	1041486	1048188	+	Y34D9A.7
CbI	1437599	1438116	+	CBG22036	CBP12076	CeI	1049605	1050640	+	Y34D9A.6
CbI	1445903	1452137	-	CBG22040	CBP05270	CeI	2078970	2085492	+	Y37E3.11
CbI	1453793	1456404	-	CBG22041	CBP05271	CeI	2072691	2076102	+	Y37E3.10
CbI	1456712	1457637	-	CBG22042	CBP05272	CeI	2071355	2072300	+	Y37E3.9
CbI	1458361	1459245	+	CBG22043	CBP05273	CeI	2069723	2070606	-	Y37E3.8a
CbI	1459468	1459854	+	CBG22044	CBP05275	CeI	2069131	2069515	-	Y37E3.7
CbI	1459962	1461931	-	CBG22045	CBP05277	CeI	2065751	2069051	+	Y37E3.5
CbI	1468275	1469895	-	CBG22046	CBP12078	CeI	2065070	2065381	+	Y37E3.4
CbI	1471261	1471574	-	CBG22047	CBP05278	CeI	2064307	2064561	+	Y37E3.3
CbI	1472083	1476816	+	CBG22048	CBP05279	CeI	2061738	2063944	-	Y37E3.1
CbI	1513179	1522363	-	CBG22052	CBP20338	CeI	415850	418663	-	Y50C1A.2
CbI	1526639	1537305	+	CBG22054	CBP05282	CeI	420937	423654	+	C07F11.2
CbI	1564059	1581437	+	CBG22058	CBP05284	CeI	444021	461213	+	C07F11.1
CbI	1584009	1590364	+	CBG22059	CBP05285	CeX	763768	766649	+	C02H7.1
CbI	1591030	1591660	-	CBG22060	CBP05288	CeI	462003	462563	+	W04C9.4
CbI	1600482	1604063	-	CBG22062	CBP05235	CeI	311402	314979	-	C53D5.6
CbI	1606261	1613672	-	CBG22063	CBP20339	CeI	318826	323353	-	Y48G1A.5
CbI	1614088	1623681	+	CBG22064	CBP05236	CeI	323861	330729	+	Y48G1A.4
CbI	1649833	1651686	+	CBG22069	CBP05238	CeI	462660	465198	-	W04C9.5
CbI	1679830	1682816	+	CBG22074	CBP20295	CeI	291249	305081	+	C53D5.1a
CbI	1712408	1719806	-	CBG22078	CBP05239	CeI	1068998	1074345	+	R06A10.2
CbI	1729836	1731910	-	CBG22082	CBP05240	CeI	1062449	1064920	+	Y34D9A.2
CbI	1733875	1736167	+	CBG22083	CBP05241	CeI	1054364	1066871	-	Y34D9A.10
CbI	1740159	1741170	+	CBG22085	CBP20297	CeI	1050926	1052164	-	Y34D9A.8
CbI	1749430	1751631	+	CBG22086	CBP24259	CeI	1085970	1088453	+	R06A10.1
CbI	1753299	1758051	-	CBG22088	CBP05242	CeI	1090070	1095795	-	R06A10.4
CbI	1775429	1794480	+	CBG22089	CBP05244	CeI	2097349	2123271	+	Y37E3.15a
CbI	1786266	1789279	-	CBG22091	CBP20346	CeI	2113786	2118520	-	Y37E3.16b
CbI	1799873	1813400	+	CBG22093	CBP05245	CeI	2128592	2145763	+	Y37E3.17b
CbI	1823843	1845810	+	CBG22096	CBP05246	CeI	6020193	6030118	+	C06A5.1
CbI	1847714	1860408	+	CBG22097	CBP05247	CeI	6030818	6034891	+	B0025.2
CbI	1864646	1873999	+	CBG22101	CBP05248	CeI	6036623	6041499	+	B0025.1a
CbI	1874433	1880922	+	CBG22102	CBP24261	CeI	6046566	6049110	+	C27A12.3
CbI	1883724	1889061	+	CBG22103	CBP12092	CeI	6049809	6053996	+	C27A12.2
CbI	1890979	1892439	+	CBG22104	CBP20299	CeI	1011515	1014309	-	C54G6.1b
CbI	1910765	1913354	+	CBG22107	CBP05250	CeI	989685	991794	+	F54A5.1
CbI	1916170	1917295	+	CBG22108	CBP05252	CeI	996047	997110	+	C54G6.3
CbI	1924084	1930761	+	CBG22109	CBP05254	CeI	1003891	1010767	+	C54G6.2
CbI	1940288	1943058	+	CBG22113	CBP05255	CeIV	10882943	10884251	-	F13E9.5
CbI	1943164	1946378	-	CBG22114	CBP05256	CeI	368778	371636	-	R119.2
CbI	1977226	1983331	+	CBG22120	CBP05261	CeI	398952	412513	+	Y50C1A.1
CbI	1996735	2003062	-	CBG22126	CBP20350	CeI	1932354	1945033	+	Y51F10.4
CbI	2003886	2007075	-	CBG22127	CBP05262	CeI	1924374	1932033	+	Y51F10.5
CbI	2010907	2012165	-	CBG22128	CBP05264	CeI	1917046	1919352	+	Y51F10.6
CbI	2020435	2026578	-	CBG22130	CBP05265	CeI	1895236	1904607	+	Y71G12A.2
CbI	2031755	2034931	-	CBG22132	CBP12023	CeI	1967820	1973694	+	Y51F10.3
CbI	2044891	2048742	+	CBG22136	CBP12025	CeI	1978054	1983281	+	Y51F10.2
CbI	2048999	2054661	-	CBG22137	CBP12026	CeI	1644872	1651256	-	Y71G12B.20a
CbI	2079174	2080278	+	CBG22145	CBP05274	CeI	1667729	1669751	+	Y71G12B.17
CbI	2081035	2084325	-	CBG22146	CBP05276	CeI	1670093	1676431	-	Y71G12B.23b
CbI	2088441	2091475	+	CBG22147	CBP24266	CeI	1681814	1684572	+	Y71G12B.16
CbI	2098716	2100021	+	CBG22149	CBP24267	CeI	1698094	1700788	+	Y71G12B.15
CbI	2101769	2104533	+	CBG22151	CBP20308	CeI	1701907	1707891	+	Y71G12B.13
CbI	2104779	2107103	+	CBG22152	CBP12029	CeI	1709588	1715396	+	Y71G12B.12a
CbI	2127109	2127964	+	CBG22155	CBP12030	CeI	1655664	1656701	-	Y71G12B.21
CbI	2131660	2133232	-	CBG22157	CBP05286	CeI	1594981	1596176	-	Y73E7A.4
CbI	2136189	2138489	+	CBG22158	CBP05287	CeI	1601841	1606773	+	Y73E7A.2
CbI	2138953	2139485	-	CBG22159	CBP05297	CeI	1607919	1610037	-	Y73E7A.6
CbI	2147248	2152596	-	CBG22163	CBP05298	CeI	1634815	1643971	+	Y73E7A.8
CbI	2155778	2157100	-	CBG22164	CBP05299	CeI	1629023	1633365	+	Y73E7A.1
CbI	2158677	2162108	+	CBG22165	CBP05300	CeI	1621527	1626606	-	Y73E7A.7
CbI	2162543	2176608	-	CBG22166	CBP05301	CeI	1767943	1790006	+	Y71G12B.8
CbI	2166006	2168253	+	CBG22167	CBP12033	CeI	1779840	1782014	-	Y71G12B.26
CbI	2172154	2174047	+	CBG22168	CBP24269	CeI	1771543	1775917	-	Y71G12B.25
CbI	2177290	2182424	-	CBG22169	CBP24270	CeI	1755331	1763314	+	Y71G12B.9b
CbI	2182987	2184763	-	CBG22170	CBP05310	CeI	1751494	1754316	+	Y71G12B.10
CbI	2185482	2188503	+	CBG22171	CBP05311	CeI	1740764	1750945	-	Y71G12B.24
CbI	2222841	2227292	+	CBG22182	CBP12038	CeI	9367970	9371049	+	M04C9.5
CbI	2228167	2241166	-	CBG22183	CBP12039	CeI	9372900	9397708	-	F16A11.3b
CbI	2269524	2273436	-	CBG22190	CBP05230	CeI	9399078	9401218	-	F16A11.2
CbI	2275085	2289244	-	CBG22191	CBP05231	CeI	9402588	9412143	-	F16A11.1
CbI	2304591	2307019	-	CBG22193	CBP05232	CeI	7648552	7649828	-	F26A3.1
CbI	2307735	2308699	-	CBG22194	CBP05233	CeI	7650717	7651368	-	F26A3.2
CbI	2319745	2322220	-	CBG22199	CBP12044	CeI	1808120	1811670	+	Y71G12B.4
CbI	2324589	2325079	+	CBG22202	CBP12046	CeI	1812956	1813538	+	Y71G12B.3
CbI	2330762	2333235	+	CBG22204	CBP12047	CeI	1823455	1825906	+	Y71G12B.1b
CbI	2341228	2341814	-	CBG22209	CBP05234	CeI	1843408	1843786	+	M01D7.5
CbI	2345045	2349863	-	CBG22211	CBP05289	CeI	1835937	1840889	+	M01D7.7a
CbI	2350922	2351758	-	CBG22212	CBP05290	CeI	1834890	1835395	+	C53H9.1
CbI	2351904	2353706	-	CBG22213	CBP20363	CeI	1833042	1834747	+	C53H9.2a
CbI	2374154	2383245	-	CBG22218	CBP05292	CeI	1874178	1883473	+	Y71G12A.3
CbI	2384793	2388556	+	CBG22219	CBP05293	CeI	1862972	1872280	-	M01D7.2
CbI	2401202	2404172	+	CBG22222	CBP05295	CeI	1885206	1894864	-	Y71G12A.4
CbI	2423017	2425983	+	CBG22228	CBP05296	CeI	1793261	1796342	+	Y71G12B.6
CbI	2426085	2428773	-	CBG22229	CBP20364	CeI	1651385	1655334	+	Y71G12B.18
CbI	2434988	2439439	-	CBG22231	CBP05303	CeI	4655371	4659318	+	B0041.2b
CbI	2442406	2442988	+	CBG22232	CBP12053	CeI	4652187	4652907	-	B0041.6
CbI	2445008	2447088	+	CBG22233	CBP05304	CeI	4648441	4650703	-	B0041.5
CbI	2447303	2447981	-	CBG22234	CBP12054	CeI	4647425	4648120	+	B0041.8
CbI	2448527	2449750	+	CBG22235	CBP05305	CeI	4645738	4646958	-	B0041.4
CbI	2449864	2450568	-	CBG22236	CBP05306	CeI	4644681	4645626	+	B0041.3
CbI	2451027	2454310	+	CBG22237	CBP20317	CeI	4641408	4643133	-	Y119C1A.1
CbI	2454514	2458493	+	CBG22238	CBP05307	CeI	4637536	4640873	-	C44E4.3
CbI	2460576	2461864	-	CBG22240	CBP05308	CeI	4634111	4635403	+	C44E4.4
CbI	2462726	2464066	+	CBG22241	CBP05309	CeI	4631358	4633348	-	C44E4.2
CbI	2469630	2474563	+	CBG22243	CBP05312	CeI	4623461	4629468	-	C44E4.7
CbI	2475045	2502645	+	CBG22244	CBP05313	CeI	4610269	4622973	-	C44E4.1c
CbI	2511408	2512494	-	CBG22249	CBP12058	CeI	8671359	8672066	-	F39H2.4
CbI	2513967	2516601	-	CBG22250	CBP05315	CeI	4550479	4552702	+	Y119C1B.3
CbI	2518224	2524323	-	CBG22251	CBP05316	CeI	4557692	4563644	+	D1007.15
CbI	2526252	2528777	+	CBG22252	CBP12059	CeI	4555467	4556812	-	Y119C1B.10
CbI	2528960	2531492	-	CBG22253	CBP20365	CeI	4564381	4565925	+	D1007.14
CbI	2550515	2559417	+	CBG22256	CBP05317	CeI	1543634	1555890	+	Y92H12A.2
CbI	2566693	2569453	+	CBG22259	CBP05318	CeI	1567610	1580076	+	Y92H12A.1
CbI	2581102	2582813	+	CBG22266	CBP20325	CeI	1586168	1593454	+	Y73E7A.3
CbI	2583011	2585636	-	CBG22267	CBP12065	CeI	4605690	4610114	+	C44E4.5
CbI	2587844	2588912	-	CBG22269	CBP12067	CeI	4603518	4604057	+	D1007.16
CbI	2589566	2592806	+	CBG22270	CBP05319	CeI	4598299	4602640	-	D1007.7
CbI	2600895	2601734	-	CBG22273	CBP05320	CeI	4585142	4586139	+	D1007.12
CbI	2602555	2603099	+	CBG22274	CBP05321	CeI	4583943	4584492	-	D1007.6
CbI	2603246	2606257	+	CBG22275	CBP05322	CeI	4580993	4583805	-	D1007.5a
CbI	2606823	2608412	+	CBG22276	CBP05323	CeI	4580023	4580585	-	D1007.4
CbI	2618545	2620536	+	CBG22279	CBP05324	CeI	4568963	4570025	-	D1007.1
CbI	2625778	2630368	+	CBG22281	CBP20328	CeI	1494660	1504891	-	Y92H12A.5
CbI	2635813	2636703	-	CBG22282	CBP12068	CeI	1441667	1443943	-	F37F2.2
CbI	2652621	2659608	+	CBG22284	CBP05327	CeI	1471322	1479861	+	F47G6.2
CbI	2661050	2667283	+	CBG22285	CBP05328	CeI	1483107	1490322	+	F47G6.1
CbI	2688950	2691471	-	CBG22292	CBP05329	CeI	4675140	4678853	+	T04D1.3
CbI	2694101	2698596	+	CBG22293	CBP05228	CeI	4666147	4671715	-	B0041.7
CbI	2698880	2700228	-	CBG22294	CBP12073	CeIV	11742887	11743605	+	K01A6.5
CbI	2706585	2707569	-	CBG22296	CBP12074	CeI	4704623	4705714	+	W09C3.4
CbI	2775005	2780637	+	CBG14866	CBP03533	CeI	8691345	8695215	-	K07A12.6
CbI	2782955	2787126	+	CBG14867	CBP09760	CeI	8685200	8689362	-	K07A12.2
CbI	2799967	2803543	-	CBG14871	CBP18270	CeI	8674918	8677819	+	K07A12.1
CbI	2803811	2805554	-	CBG14872	CBP18271	CeI	8673101	8674359	+	F39H2.3
CbI	2805827	2806790	-	CBG14873	CBP03556	CeI	4509051	4511125	-	Y119C1B.4
CbI	2807324	2811427	-	CBG14874	CBP18272	CeI	4511610	4516057	-	Y119C1B.5
CbI	2830883	2832454	+	CBG14880	CBP18114	CeI	4537833	4540134	-	Y119C1B.9
CbI	2836242	2840070	+	CBG14881	CBP18115	CeI	4526428	4534799	-	Y119C1B.8a
CbI	2850726	2853725	+	CBG14884	CBP23131	CeI	4517392	4518466	-	Y119C1B.6
CbI	2857856	2872707	-	CBG14886	CBP03577	CeI	5546426	5561305	+	M01A10.2c
CbI	2869448	2870404	+	CBG14887	CBP18117	CeI	5549306	5550293	-	M01A10.3
CbI	2894449	2900810	-	CBG14891	CBP23132	CeI	5566495	5570080	-	M01E11.4c
CbI	2906703	2908546	+	CBG14894	CBP18121	CeI	5579669	5581797	+	M01E11.2
CbI	2908756	2910067	+	CBG14895	CBP18122	CeI	5582105	5583266	+	M01E11.1
CbI	2910293	2920255	-	CBG14896	CBP03579	CeI	5627829	5637499	+	F46F11.1b
CbI	2921421	2922940	+	CBG14898	CBP18124	CeI	5624694	5626077	-	F46F11.8
CbI	2923182	2924435	+	CBG14899	CBP18125	CeI	5623147	5624478	-	F46F11.10
CbI	2927389	2928824	+	CBG14901	CBP09767	CeI	5616865	5618416	-	F46F11.6
CbI	2929129	2936122	+	CBG14902	CBP18126	CeI	5610611	5616383	-	F46F11.9b
CbI	2930659	2932201	-	CBG14903	CBP18275	CeI	4717912	4719576	+	W09C3.1
CbI	2936477	2937004	+	CBG14904	CBP03599	CeI	5609591	5610257	-	F46F11.5
CbI	2941208	2941691	+	CBG14905	CBP03602	CeI	5607929	5608839	-	F46F11.4
CbI	2946394	2948592	+	CBG14906	CBP03616	CeI	5601807	5603630	-	F46F11.3
CbI	2956081	2968474	+	CBG14907	CBP03621	CeI	5583734	5597253	-	M01E11.7c
CbI	2969434	2971058	+	CBG14908	CBP09768	CeIV	7292586	7294115	-	F42C5.5
CbI	2976793	2980487	-	CBG14912	CBP18278	CeI	5667151	5668840	-	F55F8.8
CbI	2980973	2982755	-	CBG14913	CBP03628	CeI	5670498	5673347	-	F55F8.9
CbI	2983447	2985061	+	CBG14914	CBP23133	CeI	5674412	5676241	+	T19B4.5
CbI	2985723	2986285	+	CBG14915	CBP03416	CeI	5676839	5677571	+	T19B4.4
CbI	2987449	2988105	+	CBG14916	CBP03418	CeI	5678648	5679773	+	T19B4.3
CbI	2988600	2996929	-	CBG14917	CBP03421	CeI	5680369	5691443	-	T19B4.7
CbI	2997900	3001907	+	CBG14918	CBP09770	CeI	5692269	5696691	+	T19B4.2
CbI	3021440	3021975	+	CBG14921	CBP18127	CeI	5658179	5658712	-	F55F8.6
CbI	3022166	3023882	+	CBG14922	CBP18128	CeI	5656069	5657912	-	F55F8.5
CbI	3024109	3029486	+	CBG14923	CBP18129	CeI	5649966	5653579	-	F55F8.3
CbI	3031530	3033140	+	CBG14925	CBP18131	CeI	5646475	5649652	-	F55F8.2a
CbI	3045611	3046156	-	CBG14930	CBP18279	CeI	3602022	3602860	+	Y47G6A.3
CbI	3064172	3066680	-	CBG14935	CBP09774	CeI	3547130	3551851	+	Y47G6A.4
CbI	3071117	3075894	-	CBG14937	CBP18280	CeI	3533823	3538903	+	Y47G6A.5a
CbI	3078790	3081562	+	CBG14938	CBP03506	CeI	3523476	3529844	-	Y47G6A.19a
CbI	3081825	3085051	-	CBG14939	CBP09775	CeI	3516554	3523252	+	Y47G6A.6
CbI	3087710	3088722	+	CBG14940	CBP03511	CeI	3509714	3512661	-	Y47G6A.18
CbI	3089565	3092282	-	CBG14941	CBP03514	CeI	3502928	3508311	+	Y47G6A.7a
CbI	3094366	3102267	+	CBG14942	CBP18135	CeI	3492714	3499708	-	Y47G6A.17
CbI	3111092	3112374	-	CBG14945	CBP09777	CeI	3482031	3484366	+	Y47G6A.8
CbI	3112804	3113674	-	CBG14946	CBP03527	CeI	3479330	3481350	+	Y47G6A.9
CbI	3114031	3118175	-	CBG14947	CBP18281	CeI	3467135	3477950	+	Y47G6A.10
CbI	3141797	3145188	+	CBG14952	CBP03547	CeI	3408034	3415071	+	K03E5.3a
CbI	3148363	3151740	+	CBG14953	CBP09778	CeI	3419680	3424009	+	K03E5.2b
CbI	3154607	3156236	+	CBG14955	CBP18140	CeI	3429605	3431965	+	K03E5.1
CbI	3162246	3166990	+	CBG14957	CBP18141	CeI	3439109	3447705	+	Y47G6A.28
CbI	3162571	3164218	-	CBG14958	CBP18284	CeI	3439438	3442189	-	Y47G6A.13
CbI	3167187	3171125	+	CBG14959	CBP03559	CeI	3449328	3462073	+	Y47G6A.11
CbI	3171716	3174196	+	CBG14960	CBP18142	CeI	3211059	3217022	+	Y54E10A.4b
CbI	3177847	3178607	+	CBG14962	CBP18143	CeI	3367769	3368551	-	W05F2.3
CbI	3179893	3182816	-	CBG14963	CBP23138	CeI	3351446	3363363	+	W05F2.7
CbI	3194162	3197640	+	CBG14965	CBP03573	CeI	3302198	3307466	-	Y44E3A.2
CbI	3206715	3209387	+	CBG14967	CBP03576	CeI	3340560	3349892	-	Y44E3A.6b
CbI	3210072	3211248	-	CBG14968	CBP18285	CeI	3338368	3340026	+	Y44E3A.1a
CbI	3218368	3219649	+	CBG14969	CBP03578	CeI	3320922	3330612	-	Y44E3A.4
CbI	3225477	3226529	+	CBG14973	CBP18144	CeI	3293246	3294348	-	W01B11.6a
CbI	3226796	3230124	+	CBG14974	CBP18145	CeI	3287480	3293128	+	W01B11.2
CbI	3235814	3238300	-	CBG14978	CBP09784	CeI	3223389	3227968	-	Y54E10A.15a
CbI	3238736	3239786	+	CBG14979	CBP18146	CeI	3229449	3233086	+	Y54E10A.3
CbI	3240047	3242160	+	CBG14980	CBP23140	CeI	3233392	3242489	+	Y54E10A.2
CbI	3253293	3254701	+	CBG14982	CBP03623	CeI	3261394	3264111	+	Y44E3B.2
CbI	3255749	3257451	+	CBG14983	CBP23141	CeI	3267103	3268800	+	W01B11.3
CbI	3273381	3277277	+	CBG14987	CBP03625	CeI	2606835	2613151	+	Y23H5A.5c
CbI	3286376	3287481	+	CBG14989	CBP18148	CeI	2620660	2621735	+	Y23H5A.3
CbI	3287716	3288479	+	CBG14990	CBP18149	CeI	2621958	2623117	+	Y23H5A.2
CbI	3290867	3292795	+	CBG03699	CBP14802	CeII	5014744	5015267	+	F59A6.2
CbI	3293251	3296264	+	CBG03700	CBP14803	CeI	9673432	9676557	+	C03D6.3a
CbI	3296518	3298886	-	CBG03701	CBP14895	CeI	9676834	9678836	-	C03D6.1
CbI	3297195	3297905	+	CBG03702	CBP01068	CeI	9677542	9678131	+	C03D6.8
CbI	3300386	3303656	-	CBG03703	CBP06681	CeI	9681979	9686619	-	C04F12.1
CbI	3311943	3316167	-	CBG03706	CBP21327	CeI	9634397	9638480	+	T05F1.6
CbI	3316733	3317510	+	CBG03707	CBP01070	CeI	9633229	9633913	-	T05F1.3
CbI	3321882	3323479	-	CBG03708	CBP14897	CeI	9630744	9632728	+	T05F1.2
CbI	3324255	3326203	-	CBG03709	CBP14898	CeI	9628355	9630327	+	T05F1.1
CbI	3327064	3328912	+	CBG03710	CBP14805	CeI	9626525	9627879	-	K07A1.12
CbI	3329191	3330632	+	CBG03711	CBP14806	CeI	9624728	9626223	-	K07A1.11
CbI	3339623	3341638	+	CBG03714	CBP01071	CeI	9617939	9619654	-	K07A1.8
CbI	3341977	3342492	+	CBG03715	CBP14808	CeI	9617163	9617623	-	K07A1.15
CbI	3342573	3343584	-	CBG03716	CBP14899	CeI	9614385	9617059	+	K07A1.16
CbI	3354213	3356985	+	CBG03720	CBP14810	CeI	9603994	9605291	-	K07A1.7
CbI	3359904	3362090	+	CBG03722	CBP14811	CeI	9596843	9598037	-	K07A1.4
CbI	3363881	3364291	+	CBG03724	CBP21331	CeI	9595651	9596041	-	K07A1.3
CbI	3364738	3366382	-	CBG03725	CBP14902	CeI	9593544	9595257	+	K07A1.2
CbI	3370137	3372644	+	CBG03727	CBP14813	CeI	9586840	9589390	-	F42H11.2
CbI	3388160	3388828	+	CBG03735	CBP14816	CeI	8065888	8068604	+	K04G2.10
CbI	3388949	3389620	-	CBG03736	CBP14903	CeI	8068969	8069919	-	F18C12.4
CbI	3397456	3399088	-	CBG03739	CBP14904	CeI	9425024	9426997	-	C17E4.3
CbI	3401108	3401838	-	CBG03741	CBP01076	CeI	9429370	9430089	-	C17E4.5
CbI	3410177	3411540	+	CBG03745	CBP01081	CeI	9439479	9440872	+	C17E4.9
CbI	3413931	3419073	+	CBG03746	CBP14819	CeI	9443589	9448889	+	C17E4.10
CbI	3420372	3421897	-	CBG03748	CBP01082	CeI	9450096	9452319	-	F46A9.6
CbI	3440627	3442509	-	CBG03752	CBP14909	CeI	9647821	9650363	-	T05F1.7
CbI	3446390	3448049	+	CBG03754	CBP14820	CeI	9653820	9655726	+	T05F1.9
CbI	3453012	3456294	+	CBG03756	CBP01083	CeI	9473003	9476976	+	F46A9.3
CbI	3468754	3473319	+	CBG03763	CBP14822	CeI	9668462	9673034	-	C03D6.4
CbI	3473630	3474187	+	CBG03764	CBP06688	CeI	9665297	9665925	-	C03D6.6
CbI	3477006	3479690	-	CBG03766	CBP06690	CeI	9658725	9660935	+	T05F1.13
CbI	3484026	3485476	+	CBG03768	CBP06691	CeI	9655808	9657307	-	T05F1.10
CbI	3487283	3489877	-	CBG03769	CBP06692	CeIV	6974601	6977112	-	ZK381.4
CbI	3490854	3493101	+	CBG03770	CBP14823	CeI	9693675	9696713	+	C04F12.3
CbI	3493760	3494282	+	CBG03771	CBP01084	CeI	9697323	9698167	+	C04F12.4
CbI	3499878	3501345	-	CBG03773	CBP01085	CeI	9705715	9707676	-	C04F12.8
CbI	3515582	3520294	+	CBG03777	CBP21339	CeI	9997925	10001635	+	T23D8.7
CbI	3520959	3522379	-	CBG03778	CBP01086	CeI	10002852	10008049	-	T23D8.8
CbI	3548813	3550688	+	CBG03784	CBP06696	CeI	10034765	10037849	+	F10G8.3
CbI	3554341	3555023	-	CBG03785	CBP01087	CeI	10042153	10042899	-	F10G8.5
CbI	3563470	3566380	+	CBG03787	CBP21343	CeI	10038306	10054290	+	F10G8.7
CbI	3566694	3567684	+	CBG03788	CBP14824	CeI	10054570	10055995	+	F10G8.6
CbI	3567903	3571607	+	CBG03789	CBP01094	CeI	10057182	10058806	+	F10G8.9a
CbI	3571871	3583378	-	CBG03790	CBP01096	CeI	10059201	10070108	-	F10G8.8
CbI	3595724	3596664	+	CBG03793	CBP06697	CeI	10083129	10085745	+	B0379.1
CbI	3600155	3603274	+	CBG03794	CBP14825	CeIV	5470016	5473075	+	T11F8.3
CbI	3605460	3607438	-	CBG03795	CBP14918	CeI	9801922	9804348	+	F26E4.11
CbI	3609600	3610303	-	CBG03796	CBP01097	CeI	9797130	9797884	+	F26E4.9
CbI	3614612	3618124	+	CBG03798	CBP21344	CeI	9789592	9793843	-	F26E4.10
CbI	3624313	3625205	-	CBG03801	CBP01100	CeI	9781297	9782003	+	F26E4.6
CbI	3625751	3627108	+	CBG03802	CBP14826	CeI	9779313	9780681	-	F26E4.4
CbI	3627701	3628983	+	CBG03803	CBP01101	CeI	9777066	9779165	-	F26E4.5
CbI	3632863	3639409	+	CBG03805	CBP06566	CeI	9770693	9776066	-	F26E4.3
CbI	3641432	3644672	+	CBG03806	CBP21345	CeI	9766010	9768906	-	F26E4.2
CbI	3645966	3647874	-	CBG03807	CBP01105	CeI	9762359	9765097	+	F26E4.1
CbI	3656836	3658583	+	CBG03809	CBP01106	CeI	9754159	9756037	-	K02A11.3
CbI	3661634	3663608	-	CBG03811	CBP01108	CeI	9748805	9751584	+	K02A11.1b
CbI	3675293	3677771	-	CBG03814	CBP01109	CeI	9730925	9733538	+	C16C2.2a
CbI	3679313	3683024	+	CBG03815	CBP21349	CeI	9723754	9736229	-	C16C2.3
CbI	3683437	3684781	+	CBG03816	CBP21350	CeI	9721103	9723342	-	C16C2.4
CbI	3685028	3686868	+	CBG03817	CBP01110	CeI	9719328	9720839	-	C04F12.10
CbI	3693674	3697190	+	CBG03820	CBP14827	CeI	9988615	9992907	-	T23D8.9a
CbI	3697890	3700767	+	CBG03821	CBP01111	CeI	9984859	9987781	-	T23D8.4
CbI	3701211	3702688	+	CBG03822	CBP14828	CeI	9981699	9984407	-	T23D8.3
CbI	3703249	3705172	+	CBG03823	CBP01112	CeI	9978234	9981188	-	T23D8.2
CbI	3705952	3707995	-	CBG03824	CBP01113	CeI	9973762	9977455	+	T23D8.1
CbI	3710283	3712425	+	CBG03825	CBP21352	CeI	9968458	9970092	-	T24D1.4
CbI	3715321	3718322	+	CBG03827	CBP06570	CeI	9961684	9963955	-	T24D1.2
CbI	3719507	3721964	-	CBG03828	CBP01114	CeI	9956324	9960861	+	T24D1.1a
CbI	3731391	3733341	+	CBG03830	CBP14829	CeI	9944378	9946274	-	Y106G6A.1
CbI	3733577	3734536	+	CBG03831	CBP00978	CeI	9943019	9944135	-	Y106G6A.5
CbI	3736249	3737809	+	CBG03832	CBP06571	CeI	9940116	9942370	-	Y106G6A.2a
CbI	3738884	3739789	-	CBG03834	CBP14922	CeI	9937850	9938911	+	F52F12.7
CbI	3740387	3749744	-	CBG03835	CBP14923	CeI	9934679	9936938	+	F52F12.9
CbI	3755268	3758920	+	CBG03839	CBP06573	CeI	9855528	9857982	+	K10C3.3
CbI	3759684	3760770	-	CBG03840	CBP00980	CeI	9858760	9859842	-	K10C3.2
CbI	3770769	3772722	+	CBG03842	CBP00981	CeI	9868624	9870420	+	K10C3.4
CbI	3774064	3777093	+	CBG03843	CBP00982	CeI	9871720	9877051	+	K10C3.5
CbI	3779521	3781548	+	CBG03844	CBP00983	CeI	9877839	9882245	+	K10C3.6c
CbI	3784137	3788069	+	CBG03845	CBP21355	CeI	9884649	9887240	+	T23H4.1
CbI	3791155	3793601	-	CBG03848	CBP06574	CeI	9887511	9889614	-	T23H4.2
CbI	3797436	3800141	+	CBG03849	CBP00984	CeI	9894321	9896275	+	T23H4.3
CbI	3800280	3802987	-	CBG03850	CBP00985	CeI	9896571	9900710	-	F52F12.1a
CbI	3805462	3807046	-	CBG03851	CBP21357	CeI	9901819	9903717	-	F52F12.2
CbI	3807488	3810120	-	CBG03852	CBP06575	CeI	9904103	9908720	-	F52F12.3
CbI	3811106	3812555	+	CBG03853	CBP06576	CeI	9909400	9910947	+	F52F12.4
CbI	3813694	3816740	-	CBG03854	CBP14924	CeI	9912517	9918648	-	F52F12.6
CbI	3831179	3831712	-	CBG03858	CBP06577	CeI	9929427	9929953	-	F52F12.5
CbI	3835438	3840250	-	CBG03860	CBP06579	CeI	9847730	9852828	+	Y67A6A.2
CbI	3857713	3858051	-	CBG03864	CBP06581	CeII	9559444	9559850	-	F35H8.4
CbI	3858466	3858999	-	CBG03865	CBP06582	CeI	4714383	4715162	-	W09C3.7
CbI	3868942	3873067	-	CBG03868	CBP01023	CeI	9817025	9820933	+	F35C12.2
CbI	3882743	3897270	+	CBG03869	CBP21360	CeI	10088282	10093639	+	B0379.3b
CbI	3898231	3902369	-	CBG03870	CBP06583	CeI	10094654	10110048	-	B0379.4a
CbI	3921282	3922106	+	CBG03875	CBP06588	CeI	2279848	2280801	+	Y39G10AL.1
CbI	3922419	3923837	-	CBG03876	CBP01024	CeI	2281621	2289748	-	Y39G10AL.3
CbI	3925228	3927733	+	CBG03877	CBP06589	CeI	2293218	2296602	+	Y39G10AR.11
CbI	3931348	3932803	-	CBG03879	CBP14929	CeI	2297818	2304393	-	Y39G10AR.12a
CbI	3933078	3934721	-	CBG03880	CBP14930	CeI	2304717	2306787	-	Y39G10AR.13
CbI	3937463	3939154	+	CBG03881	CBP01025	CeI	2308978	2312046	+	Y39G10AR.21
CbI	3939749	3940131	+	CBG03882	CBP14835	CeI	2312511	2312897	+	Y39G10AR.20
CbI	3941964	3943614	+	CBG03884	CBP06592	CeI	2313312	2315761	+	Y39G10AR.8
CbI	3943991	3947313	-	CBG03885	CBP01026	CeI	2250161	2254800	+	F12B6.2c
CbI	3950826	3952633	-	CBG03886	CBP14931	CeI	2242231	2247282	+	F12B6.3
CbI	3957846	3960568	+	CBG03890	CBP01027	CeI	2318428	2321811	-	Y39G10AR.14
CbI	3990456	3993156	+	CBG03895	CBP06594	CeI	2211632	2219418	+	W03F11.5a
CbI	3993287	3993948	-	CBG03896	CBP14934	CeI	2233779	2234847	-	W03F11.3
CbI	3994074	3995351	-	CBG03897	CBP14935	CeI	2219547	2222294	-	W03F11.1
CbI	4045390	4046431	+	CBG03905	CBP01057	CeI	111055	112227	+	F53G12.10
CbI	4050917	4051916	+	CBG03906	CBP14841	CeI	113807	114681	+	F53G12.8
CbI	4052674	4053807	+	CBG03907	CBP01059	CeI	115739	117401	+	F53G12.7
CbI	4056288	4056693	-	CBG03909	CBP14939	CeI	91379	92648	+	Y48G1C.9
CbI	4057109	4061718	-	CBG03910	CBP21362	CeI	86841	89608	+	Y48G1C.11
CbI	4064232	4068239	-	CBG03911	CBP01063	CeI	72649	80344	+	Y48G1C.2
CbI	4087374	4090462	+	CBG03915	CBP21365	CeI	28280	34905	-	Y74C9A.5
CbI	4091935	4093445	-	CBG03916	CBP01069	CeI	11641	16585	+	Y74C9A.2
CbI	4094428	4097486	+	CBG03917	CBP21366	CeI	4221	10148	-	Y74C9A.3
CbI	4102294	4106091	-	CBG03919	CBP01074	CeI	5975550	5981455	-	B0207.12b
CbI	4118796	4121542	+	CBG03921	CBP14842	CeI	5994635	5998477	+	C06A5.3b
CbI	4122415	4123488	+	CBG03922	CBP14843	CeI	5999206	6000763	+	C06A5.11
CbI	4124115	4127855	-	CBG03923	CBP01077	CeI	6001436	6008909	-	C06A5.7a
CbI	4133486	4135143	-	CBG03924	CBP06601	CeI	2316310	2317942	+	Y39G10AR.7
CbI	4138397	4140031	+	CBG03925	CBP06602	CeI	6313167	6314490	-	C10G11.10
CbI	4140801	4142417	-	CBG03927	CBP14942	CeI	6948381	6950082	-	T10B11.5
CbI	4143795	4145065	-	CBG03928	CBP14943	CeI	6951512	6953490	-	T10B11.6
CbI	4149835	4150553	+	CBG03930	CBP06604	CeI	6959266	6960027	+	T10B11.1
CbI	4150715	4152672	-	CBG03931	CBP14945	CeI	6960299	6962285	-	T10B11.8a
CbI	4152907	4153876	+	CBG03932	CBP21367	CeI	6980503	6981801	-	C30F12.4
CbI	4154596	4155717	+	CBG03933	CBP01003	CeI	6978579	6979930	-	C30F12.3
CbI	4156355	4158096	+	CBG03934	CBP01004	CeI	6976054	6978272	-	C30F12.2
CbI	4179472	4182499	+	CBG03937	CBP06607	CeI	6982894	6985090	+	C30F12.7
CbI	4200583	4203843	+	CBG03939	CBP01005	CeI	6997230	6999973	+	C30F12.6
CbI	4204324	4210251	-	CBG03940	CBP14946	CeI	7000360	7007655	-	C30F12.5
CbI	4225878	4242432	+	CBG03944	CBP01006	CeI	4850960	4867823	-	C01F4.2a
CbI	4242751	4244064	-	CBG03945	CBP14947	CeI	4848990	4850549	+	F57C9.1b
CbI	4245347	4246270	-	CBG03946	CBP14948	CeI	4845124	4847225	+	F57C9.2
CbI	4250990	4252765	-	CBG03948	CBP21372	CeI	4830141	4835530	+	F57C9.4b
CbI	4253680	4255058	-	CBG03949	CBP01007	CeI	4821977	4824812	+	F57C9.6
CbI	4262540	4264162	-	CBG03950	CBP01008	CeI	4805625	4809426	+	F54D7.2
CbI	4265894	4269915	-	CBG03951	CBP01009	CeI	4800099	4804172	+	F54D7.3
CbI	4277273	4278750	+	CBG03952	CBP14845	CeI	4790664	4792476	-	F54D7.4
CbI	4284949	4288095	+	CBG03954	CBP21374	CeI	4774059	4777717	-	M04F3.5
CbI	4288661	4289635	+	CBG03955	CBP21375	CeI	4771842	4773025	-	M04F3.4
CbI	4289945	4290898	-	CBG03956	CBP06610	CeI	4770305	4771267	+	M04F3.1
CbI	4294437	4297366	-	CBG03958	CBP06612	CeI	4753750	4759485	+	C10H11.1
CbI	4303794	4307993	+	CBG03960	CBP01010	CeI	4738956	4744262	-	C10H11.9
CbI	4308128	4309938	+	CBG03961	CBP14846	CeI	4735757	4737785	-	C10H11.8
CbI	4310064	4312203	-	CBG03962	CBP14950	CeI	4731624	4735230	+	C10H11.3
CbI	4326921	4328999	-	CBG03966	CBP14952	CeIII	6192121	6194603	-	C23G10.6
CbI	4362978	4369047	-	CBG03977	CBP01012	CeI	2357884	2372930	+	Y39G10AR.3
CbI	4370823	4373292	-	CBG03978	CBP14955	CeI	2377433	2381852	-	Y39G10AR.17
CbI	4378732	4380939	+	CBG03981	CBP06615	CeI	2402236	2409853	+	Y39G10AR.2
CbI	4382409	4386631	+	CBG03982	CBP14849	CeI	2415879	2418458	+	F23C8.13
CbI	4386761	4387621	-	CBG03983	CBP06616	CeI	2418598	2420347	-	F23C8.5
CbI	4388262	4389086	-	CBG03984	CBP01013	CeI	2420963	2421698	-	F23C8.6
CbI	4392531	4393435	-	CBG03985	CBP14958	CeI	2432711	2433610	-	F23C8.9
CbI	4397816	4398945	+	CBG03986	CBP06617	CeI	2434012	2435576	+	F23C8.4
CbI	4399364	4400896	-	CBG03987	CBP01014	CeI	2451975	2463375	-	T16H5.1a
CbI	4405895	4406477	-	CBG03988	CBP14959	CeI	2468966	2471928	-	Y74C10AL.2
CbI	4406914	4409250	-	CBG03989	CBP14960	CeI	2472419	2485383	-	Y74C10AR.3
CbI	4409310	4409756	+	CBG03990	CBP06618	CeI	2482685	2483653	+	Y74C10AR.2
CbI	4410550	4411765	+	CBG03991	CBP06619	CeI	2485870	2489500	+	Y74C10AR.1
CbI	4412285	4414626	+	CBG03992	CBP06620	CeI	2489985	2497262	+	Y23H5B.6
CbI	4414804	4416707	+	CBG03993	CBP14850	CeI	2498137	2505683	+	Y23H5B.5
CbI	4436601	4438108	+	CBG03995	CBP01015	CeI	2533292	2541849	+	Y23H5B.4
CbI	4452661	4453589	+	CBG04000	CBP21384	CeI	4449999	4450924	-	C41D11.5
CbI	4453901	4454585	+	CBG04001	CBP21385	CeI	4448729	4449775	-	C41D11.9
CbI	4454821	4455893	+	CBG04002	CBP01016	CeI	4446663	4448455	-	C41D11.8
CbI	4456225	4457592	-	CBG04003	CBP14961	CeI	4444731	4446257	+	C41D11.2
CbI	4457928	4461707	+	CBG04004	CBP14851	CeI	4441647	4444106	-	C41D11.4
CbI	4462504	4464621	+	CBG04005	CBP14852	CeI	4428993	4431917	-	C41D11.3
CbI	4486556	4494888	+	CBG04010	CBP06623	CeI	5724812	5733492	+	C04F1.3
CbI	4518997	4522629	+	CBG04015	CBP01018	CeI	5883108	5887025	-	C34G6.6b
CbI	4523231	4525255	-	CBG04016	CBP14962	CeI	5880321	5882268	+	C34G6.5
CbI	4528340	4529219	+	CBG04017	CBP06625	CeI	5877011	5878083	-	F33D11.11
CbI	4533596	4534635	+	CBG04019	CBP01019	CeI	5871166	5872803	-	F33D11.12
CbI	4542268	4542870	+	CBG04021	CBP06627	CeI	5862481	5863157	-	F33D11.8
CbI	4543059	4544146	-	CBG04022	CBP21391	CeI	5850850	5852101	+	F33D11.3
CbI	4544662	4545963	-	CBG04023	CBP01020	CeI	5848425	5850022	+	F33D11.4
CbI	4553188	4555157	-	CBG04026	CBP06629	CeI	5910398	5912775	-	C34G6.7a
CbI	4556313	4562505	+	CBG04027	CBP01022	CeI	5914847	5925917	+	C34G6.1
CbI	4563144	4575538	+	CBG04028	CBP06630	CeI	5929376	5943483	+	B0207.5
CbI	4575672	4576647	-	CBG04029	CBP14963	CeI	5943672	5945079	-	B0207.6
CbI	4577057	4578152	+	CBG04030	CBP01028	CeI	5945619	5946824	+	B0207.4
CbI	4583088	4584919	+	CBG04031	CBP14855	CeI	5950712	5953672	+	B0207.3b
CbI	4585444	4587230	-	CBG04032	CBP14964	CeI	5953892	5955477	-	B0207.7
CbI	4595904	4598501	+	CBG04034	CBP01029	CeI	5963226	5964962	+	B0207.2
CbI	4598625	4599184	-	CBG04035	CBP06631	CeI	5965618	5966480	-	B0207.9
CbI	4601039	4601387	-	CBG04037	CBP01030	CeI	5967161	5967827	-	B0207.10
CbI	4604498	4607085	-	CBG04039	CBP06632	CeI	8927514	8928590	-	T08G11.2
CbI	4611867	4612745	-	CBG04041	CBP14965	CeI	8407131	8408294	+	T19A6.3
CbI	4613109	4615975	-	CBG04042	CBP06633	CeI	8402874	8406576	+	T19A6.2a
CbI	4621624	4623486	-	CBG04044	CBP14966	CeI	8393105	8394798	+	F16D3.7
CbI	4629213	4631058	-	CBG04046	CBP14967	CeI	6742316	6744286	-	W02D3.8
CbI	4632214	4633581	+	CBG04047	CBP01031	CeI	6745667	6749145	+	W02D3.2
CbI	4634656	4634838	+	CBG04049	CBP06635	CeI	6750123	6750440	+	W02D3.12
CbI	4635094	4637167	-	CBG04050	CBP14968	CeI	6750658	6753458	-	W02D3.9
CbI	4637940	4644608	-	CBG04051	CBP14969	CeI	6754466	6761150	-	W02D3.10a
CbI	4644826	4648189	-	CBG04052	CBP14970	CeI	6761516	6764480	-	W02D3.11a
CbI	4651052	4652150	-	CBG04055	CBP14972	CeI	6766372	6768301	-	F08B6.3
CbI	4652211	4652648	+	CBG04056	CBP06636	CeI	6768452	6769486	+	F08B6.1
CbI	4653066	4655954	+	CBG04057	CBP01033	CeI	5842780	5845528	-	F33D11.5
CbI	4656247	4659778	-	CBG04058	CBP01034	CeI	5837536	5842447	+	C32F10.1a
CbI	4662392	4664048	+	CBG04059	CBP01035	CeI	5831274	5833209	-	C32F10.8a
CbI	4665085	4667646	+	CBG04060	CBP14860	CeI	5827008	5828255	-	C32F10.6
CbI	4670025	4676011	-	CBG04061	CBP14973	CeI	5803700	5809422	-	B0414.7b
CbI	4677521	4678322	+	CBG04062	CBP14861	CeI	5810008	5811402	+	B0414.1
CbI	4680430	4683014	-	CBG04063	CBP01036	CeI	5812223	5815377	-	B0414.8a
CbI	4683283	4688974	+	CBG04064	CBP14862	CeI	5815866	5823465	+	C32F10.2
CbI	4683871	4685156	-	CBG04065	CBP06637	CeI	5816634	5818131	-	C32F10.4
CbI	4693271	4695766	+	CBG04067	CBP06639	CeI	5797306	5799859	-	B0414.5
CbI	4696435	4701249	-	CBG04068	CBP01037	CeI	5791977	5796525	+	B0414.2
CbI	4708151	4709641	-	CBG04072	CBP06640	CeI	6502464	6504029	+	C55B7.5
CbI	4710106	4714576	+	CBG04073	CBP14863	CeI	8372349	8378042	-	F16D3.4
CbI	4714859	4718350	+	CBG04074	CBP14864	CeI	8366849	8371966	-	F16D3.2
CbI	4731286	4733886	+	CBG04076	CBP01039	CeI	8350073	8354146	-	C34B7.3
CbI	4734137	4737080	-	CBG04077	CBP14975	CeI	8345106	8349805	+	C34B7.2
CbI	4737352	4739502	-	CBG04078	CBP14976	CeI	8341322	8344145	+	C34B7.4
CbI	4740992	4742654	-	CBG04079	CBP14977	CeI	8338738	8340826	+	C34B7.1
CbI	4744676	4747809	-	CBG04081	CBP14978	CeI	8332425	8336831	+	F52B5.5
CbI	4748894	4755904	+	CBG04082	CBP21397	CeI	8326698	8332107	-	F52B5.3
CbI	4765796	4766699	+	CBG04083	CBP14865	CeI	8321445	8323442	-	F52B5.7
CbI	4771310	4777426	+	CBG04085	CBP01040	CeI	8305418	8315640	-	F52B5.1
CbI	4777888	4779444	-	CBG04086	CBP01041	CeI	8303006	8304848	+	T01G9.5b
CbI	4780970	4782993	+	CBG04087	CBP14867	CeI	8299530	8301764	-	T01G9.4
CbI	4783744	4784869	+	CBG04088	CBP01042	CeI	8297325	8298938	-	T01G9.6b
CbI	4787444	4789671	+	CBG04089	CBP06644	CeI	8284008	8296232	-	T01G9.2b
CbI	4790385	4792738	-	CBG04090	CBP01043	CeI	8290190	8292422	+	T01G9.3
CbI	4797495	4800773	-	CBG04093	CBP01044	CeI	8282137	8283637	+	T01G9.1
CbI	4800940	4802472	-	CBG04095	CBP01045	CeI	8278606	8281722	+	ZK265.8
CbI	4803246	4808684	-	CBG04096	CBP21399	CeI	8270164	8276822	+	ZK265.7
CbI	4822038	4828862	-	CBG04100	CBP14981	CeI	2802823	2815644	+	W03D8.6
CbI	4831332	4832790	-	CBG04101	CBP14982	CeIV	12459790	12463383	-	C25G4.8
CbI	4833697	4835148	+	CBG04102	CBP06649	CeI	4364952	4366950	-	ZK973.8
CbI	4835639	4839933	-	CBG04103	CBP01046	CeI	2791690	2794896	+	W03D8.8
CbI	4844912	4846303	+	CBG04105	CBP06651	CeI	2686699	2689416	-	F32B5.8
CbI	4849838	4857129	+	CBG04106	CBP01047	CeI	2673246	2682729	-	F32B5.7
CbI	4858211	4862068	-	CBG04107	CBP01048	CeI	2668169	2672012	+	F32B5.6a
CbI	4881860	4883318	+	CBG04110	CBP14868	CeI	2697441	2699956	+	F32B5.2
CbI	4887705	4892536	+	CBG04112	CBP01053	CeI	2707630	2717356	+	Y71F9B.5a
CbI	4892851	4895916	-	CBG04113	CBP14984	CeI	2722520	2726741	-	Y71F9B.6
CbI	4898788	4899701	+	CBG04115	CBP01058	CeI	2730011	2731246	+	Y71F9B.3
CbI	4900048	4908257	+	CBG04116	CBP01061	CeI	2731565	2735314	+	Y71F9B.2
CbI	4908536	4913080	-	CBG04117	CBP01065	CeI	2735547	2742497	-	Y71F9B.8
CbI	4926743	4927937	-	CBG04121	CBP06654	CeI	2759075	2760983	-	Y71F9B.9
CbI	4935682	4936958	-	CBG04123	CBP14986	CeI	2776434	2778649	-	Y71F9B.13a
CbI	4938053	4939497	+	CBG04124	CBP06655	CeI	2645310	2648039	-	F40E3.5
CbI	4939856	4941507	-	CBG04125	CBP06656	CeI	4825170	4826634	-	F57C9.7
CbI	4945483	4946485	-	CBG04127	CBP14987	CeI	2642741	2643704	+	F40E3.2
CbI	4949018	4953252	+	CBG04128	CBP06658	CeI	2623361	2628578	-	Y23H5A.7b
CbI	4956155	4957567	-	CBG04129	CBP14988	CeX	1095560	1097010	-	F49E7.2
CbI	4962460	4963584	+	CBG04131	CBP14871	CeX	1104211	1106039	+	C05D9.5
CbI	4966859	4969270	+	CBG04133	CBP14873	CeX	1111913	1116457	+	C05D9.3
CbI	4969814	4971112	-	CBG04134	CBP14989	CeX	1117344	1119394	-	C05D9.7
CbI	4972975	4974714	+	CBG04135	CBP06659	CeX	1125760	1128217	+	C05D9.2
CbI	4975343	4978581	+	CBG04136	CBP01072	CeX	1129008	1132408	+	C05D9.1
CbI	4978872	4986245	-	CBG04137	CBP06660	CeX	1133673	1147964	-	R193.2
CbI	5005721	5009734	-	CBG04143	CBP01078	CeX	1211963	1220024	-	C46H3.2a
CbI	5011342	5013825	-	CBG04144	CBP01079	CeX	1226219	1230741	-	C46H3.3
CbI	5016805	5018732	-	CBG04146	CBP14991	CeI	8220551	8222430	-	T02E1.5
CbI	5023045	5024968	-	CBG04150	CBP01080	CeII	12632536	12634568	-	Y38E10A.17
CbI	5038306	5043909	+	CBG04155	CBP06663	CeI	8183013	8185082	+	H31B20.1
CbI	5059128	5076519	+	CBG04158	CBP01088	CeI	8204185	8216611	+	F08A10.1d
CbI	5077292	5078781	-	CBG04160	CBP01089	CeI	8216950	8218765	-	T02E1.7
CbI	5078928	5079816	-	CBG04161	CBP06665	CeI	8219657	8220493	+	T02E1.6
CbI	5080196	5081268	+	CBG04162	CBP14878	CeI	2558301	2560111	+	C55C2.4
CbI	5086201	5088665	-	CBG04164	CBP01090	CeI	2571989	2576007	-	C55C2.5a
CbI	5090815	5092017	-	CBG04165	CBP01091	CeI	2581204	2586123	-	K07A3.1
CbI	5099711	5101927	+	CBG04167	CBP01092	CeI	2599990	2602628	+	K07A3.3b
CbI	5102592	5103373	-	CBG04168	CBP01093	CeI	3206805	3209213	+	Y54E10A.17
CbI	5108721	5111158	+	CBG04169	CBP14880	CeI	6574307	6576900	+	F57B10.4
CbI	5116928	5117899	+	CBG04170	CBP01095	CeI	3173360	3176311	-	Y54E10A.10
CbI	5118160	5118901	-	CBG04171	CBP14994	CeI	3168213	3171124	+	Y54E10A.5
CbI	5119066	5120774	-	CBG04172	CBP14995	CeI	3163693	3167434	+	Y54E10A.6
CbI	5120956	5123770	-	CBG04173	CBP01102	CeI	3162517	3163514	+	Y54E10A.7
CbI	5122010	5123224	-	CBG04174	CBP06667	CeI	10356221	10357441	-	ZC434.8
CbI	5124118	5126543	+	CBG04175	CBP01103	CeI	3159765	3162284	-	Y54E10A.9b
CbI	5127718	5129304	-	CBG04176	CBP14996	CeI	3148018	3150305	+	K09H9.2
CbI	5129720	5132040	+	CBG04177	CBP06668	CeI	3144522	3147785	-	K09H9.6
CbI	5132297	5133140	+	CBG04178	CBP21409	CeI	3141734	3143169	-	K09H9.5b
CbI	5141912	5142810	-	CBG04182	CBP06672	CeI	3137210	3138412	+	K09H9.3
CbI	5145592	5147109	-	CBG04185	CBP01104	CeI	2981736	2985168	-	Y71F9AR.2
CbI	5147340	5150475	-	CBG04186	CBP14997	CeI	2986188	2995914	-	Y71F9AR.3
CbI	5150555	5152209	+	CBG04187	CBP06674	CeI	2996511	3001267	+	Y54E10BL.4
CbI	5152385	5152796	-	CBG04188	CBP14998	CeI	3001465	3002838	-	Y54E10BL.5
CbI	5153754	5156737	-	CBG04190	CBP01107	CeI	3006030	3013446	-	Y54E10BL.6
CbI	5154963	5155867	+	CBG04191	CBP06675	CeI	3010691	3011608	+	Y54E10BL.2
CbI	5157957	5159387	+	CBG04192	CBP00972	CeI	3015746	3021423	+	Y54E10BR.4
CbI	5159580	5161343	+	CBG04193	CBP00973	CeI	3021665	3028164	+	Y54E10BR.3
CbI	5164091	5164695	-	CBG04195	CBP06676	CeI	3031339	3032939	-	Y54E10BR.6
CbI	5164882	5165849	+	CBG04196	CBP00975	CeI	3033007	3033825	+	Y54E10BR.2
CbI	5177842	5180042	-	CBG04199	CBP14999	CeI	3052129	3059072	-	Y54E10BR.8
CbI	5180304	5183593	+	CBG04200	CBP00977	CeI	3059315	3069251	+	Y54E10BR.1
CbI	5184938	5185710	-	CBG04201	CBP00979	CeI	3069497	3070141	-	M01B12.3
CbI	5186578	5189932	-	CBG04202	CBP00986	CeI	3072240	3084838	-	M01B12.4a
CbI	5186636	5186012	-	CBG04218	CBP00992	CeI	2929841	2931256	+	Y71F9AM.5
CbI	5188401	5187481	-	CBG04219	CBP00993	CeI	2928398	2929352	+	Y71F9AM.6
CbI	5191062	5189214	-	CBG04220	CBP00994	CeI	2925246	2928009	+	Y71F9AL.1
CbI	5191134	5192941	-	CBG04203	CBP00987	CeI	3092978	3096207	-	M01B12.5b
CbI	5195924	5199633	+	CBG04204	CBP14884	CeI	3104240	3109523	+	C45E1.1b
CbI	5205097	5201077	+	CBG04223	CBP00996	CeI	2895563	2900802	-	Y71F9AL.17
CbI	5206194	5207015	-	CBG04207	CBP06677	CeI	3113019	3117626	-	C45E1.4
CbI	5207856	5206074	+	CBG04224	CBP00997	CeI	2883865	2893714	-	Y71F9AL.16
CbI	5208888	5208191	+	CBG04225	CBP14886	CeI	2880922	2883441	-	Y71F9AL.14
CbI	5212419	5211125	-	CBG04227	CBP00998	CeI	2876937	2878038	+	Y71F9AL.9
CbI	5213871	5212998	+	CBG04228	CBP00999	CeI	2875432	2876303	-	Y71F9AL.13a
CbI	5215339	5214009	+	CBG04229	CBP14887	CeI	2871258	2875290	-	Y71F9AL.12
CbI	5217714	5216040	-	CBG04230	CBP01000	CeI	2866541	2869255	+	Y71F9AL.10
CbI	5227225	5226343	+	CBG04233	CBP01049	CeI	2852031	2853797	-	W10C8.4a
CbI	5229897	5235822	+	CBG04211	CBP00988	CeI	2949976	2957868	-	Y71F9AR.1
CbI	5231723	5228089	-	CBG04234	CBP15003	CeI	2846721	2849793	+	W10C8.1
CbI	5233847	5235163	-	CBG04212	CBP06678	CeI	8757793	8759422	-	C36B1.10
CbI	5240908	5243074	+	CBG04214	CBP00989	CeI	6855726	6857912	+	H27M09.3
CbI	5243924	5247174	-	CBG04215	CBP00990	CeI	2936043	2944424	+	Y71F9AM.4b
CbI	5244296	5241472	+	CBG04236	CBP01050	CeI	2823469	2830291	-	W10C8.2
CbI	5246977	5248050	-	CBG12308	CBP02976	CeI	5430170	5431158	+	F27C1.2b
CbI	5248895	5249634	+	CBG12309	CBP02977	CeI	5428780	5429809	-	F27C1.7b
CbI	5249967	5255185	+	CBG12310	CBP02978	CeI	5421511	5428443	-	F27C1.6
CbI	5253636	5254040	-	CBG12312	CBP22669	CeI	5422789	5423208	+	F27C1.4
CbI	5255818	5258031	+	CBG12313	CBP02979	CeI	5417108	5420102	-	C30H7.2
CbI	5259034	5261142	+	CBG12314	CBP02982	CeI	5413130	5415538	-	C24A11.9
CbI	5267519	5271303	+	CBG12316	CBP09045	CeI	5403324	5408341	-	C24A11.8b
CbI	5295679	5299250	+	CBG12320	CBP02983	CeI	5373412	5384472	-	F55A12.9c
CbI	5305232	5305822	-	CBG12323	CBP03021	CeI	5365268	5366790	+	F55A12.2c
CbI	5306982	5310944	-	CBG12324	CBP03022	CeI	5358528	5364150	+	F55A12.3
CbI	5312352	5314481	-	CBG12325	CBP22673	CeI	5354184	5356935	+	F55A12.4a
CbI	5315283	5318898	+	CBG12327	CBP02950	CeI	5349784	5353770	-	F55A12.8
CbI	5319224	5322472	-	CBG12328	CBP17494	CeI	5345931	5349464	+	F55A12.5
CbI	5323871	5325925	+	CBG12329	CBP02951	CeI	5342484	5344707	-	F55A12.7
CbI	5334975	5336161	+	CBG12332	CBP09047	CeI	5330646	5332160	-	F48C1.7
CbI	5336961	5342196	-	CBG12333	CBP03013	CeI	5324514	5330103	+	F48C1.1a
CbI	5345246	5346698	-	CBG12334	CBP17495	CeI	5319734	5321070	+	F48C1.2
CbI	5347277	5348214	+	CBG12335	CBP02974	CeI	5318336	5319274	-	F48C1.6
CbI	5348441	5348913	+	CBG12336	CBP17428	CeI	5317640	5318113	-	F48C1.5
CbI	5355408	5364323	+	CBG12337	CBP02975	CeI	5301771	5310917	-	C01G8.9a
CbI	5369915	5371154	+	CBG12338	CBP17429	CeI	5298975	5300309	-	C01G8.6
CbI	5371420	5373672	-	CBG12339	CBP02980	CeI	8695930	8699054	-	K07A12.4
CbI	5373872	5375403	-	CBG12340	CBP02981	CeI	8699255	8700616	-	K07A12.7
CbI	5376571	5377919	-	CBG12342	CBP17496	CeI	8701618	8702771	-	K07A12.5
CbI	5378329	5379172	-	CBG12343	CBP17497	CeI	8703488	8704417	-	F39H11.5
CbI	5379462	5380680	+	CBG12344	CBP09050	CeI	8704732	8705625	+	F39H11.1
CbI	5381426	5384059	-	CBG12345	CBP09051	CeI	8706441	8710082	-	F39H11.2
CbI	5384730	5387001	+	CBG12346	CBP02984	CeI	8710687	8713803	+	F39H11.3
CbI	5407580	5408644	-	CBG12349	CBP02987	CeI	8735464	8736612	-	C36B1.4
CbI	5408996	5410977	+	CBG12350	CBP02988	CeI	8736894	8738888	+	C36B1.3
CbI	5421931	5423842	-	CBG12355	CBP02990	CeI	8741653	8743832	-	C36B1.5
CbI	5424565	5425275	+	CBG12356	CBP17430	CeI	8744347	8745048	+	C36B1.7
CbI	5425593	5431235	+	CBG12357	CBP17431	CeI	8745197	8750072	+	C36B1.8b
CbI	5432439	5435172	-	CBG12358	CBP17499	CeI	8751974	8755050	-	C36B1.9
CbI	5438514	5441439	+	CBG12359	CBP17432	CeI	8760374	8763486	+	C36B1.12
CbI	5446935	5447376	-	CBG12362	CBP02992	CeI	8767422	8767904	-	DY3.1
CbI	5450701	5452790	+	CBG12363	CBP02993	CeI	8771181	8773309	+	DY3.2
CbI	5454480	5455718	-	CBG12364	CBP17501	CeI	8774796	8776131	-	DY3.3
CbI	5456512	5458438	+	CBG12365	CBP17433	CeI	8776646	8779306	+	DY3.4a
CbI	5458727	5463270	-	CBG12366	CBP22678	CeI	8779559	8785922	-	DY3.5
CbI	5468319	5471777	-	CBG12367	CBP02994	CeI	8788390	8793511	-	DY3.6
CbI	5479807	5483182	+	CBG12369	CBP09057	CeI	8801223	8804935	+	DY3.7
CbI	5485996	5489182	+	CBG12370	CBP17434	CeI	8806941	8809711	+	F36A2.3
CbI	5489347	5491441	-	CBG12371	CBP17502	CeI	8809873	8812821	-	F36A2.2
CbI	5491887	5494585	-	CBG12372	CBP17503	CeI	8813257	8816100	-	F36A2.1b
CbI	5496178	5498931	-	CBG12373	CBP17504	CeI	8817131	8819787	-	F36A2.4
CbI	5499133	5499982	+	CBG12374	CBP09058	CeI	8817001	8821352	+	F36A2.8
CbI	5500539	5501622	+	CBG12375	CBP03000	CeI	8821887	8823009	+	F36A2.7
CbI	5502831	5503390	-	CBG12376	CBP03001	CeI	8823725	8824310	-	F36A2.6
CbI	5504324	5506394	+	CBG12377	CBP03004	CeI	8825106	8829103	+	F36A2.9b
CbI	5536802	5537884	+	CBG12385	CBP09064	CeI	10024899	10026049	+	C03C11.2
CbI	5541560	5560477	+	CBG12386	CBP17436	CeI	8884209	8901079	+	F55H12.3
CbI	5561680	5562409	-	CBG12388	CBP03007	CeI	8901537	8902260	-	F55H12.4
CbI	5565514	5569439	-	CBG12389	CBP17506	CeI	8905880	8909552	-	T08G11.5
CbI	5571303	5574152	-	CBG12390	CBP09066	CeI	8910972	8913571	-	T08G11.4
CbI	5574583	5585500	-	CBG12391	CBP03009	CeI	8913990	8924928	-	T08G11.1b
CbI	5589394	5592643	+	CBG12392	CBP17438	CeI	8929295	8933210	+	T08G11.3
CbI	5596785	5598572	+	CBG12393	CBP03014	CeI	8936880	8938871	+	F53B6.1
CbI	5599076	5614703	-	CBG12394	CBP03018	CeI	8939287	8950328	-	F53B6.2a
CbI	5619566	5620622	-	CBG12397	CBP09069	CeI	8955533	8956835	-	F53B6.4
CbI	5620876	5622116	+	CBG12398	CBP17439	CeI	8956943	8962476	+	F53B6.7
CbI	5622360	5624960	-	CBG12399	CBP03020	CeI	8962683	8965606	-	F53B6.6
CbI	5625863	5627849	-	CBG12400	CBP17507	CeI	8966185	8968986	-	F32H2.11
CbI	5629157	5629966	+	CBG12401	CBP17440	CeIV	9683641	9684450	+	ZK1251.3
CbI	5630315	5633692	+	CBG12402	CBP22680	CeI	8970474	8974047	+	F32H2.1b
CbI	5633981	5634586	+	CBG12403	CBP17441	CeI	8974438	8975086	+	F32H2.2
CbI	5634793	5637642	-	CBG12404	CBP17508	CeI	8975219	8978195	-	F32H2.3
CbI	5640006	5640855	+	CBG12405	CBP17442	CeI	8979362	8981086	+	F32H2.4
CbI	5645548	5647435	+	CBG12407	CBP17443	CeIV	12528535	12530631	-	F53B2.5
CbI	5648003	5656865	-	CBG12408	CBP17510	CeI	8984081	8992895	-	F32H2.5
CbI	5661502	5664423	+	CBG12410	CBP22681	CeI	8998942	9000611	+	F32H2.8
CbI	5670435	5675043	+	CBG12412	CBP03026	CeI	9002175	9006657	+	F32H2.9
CbI	5671281	5672844	-	CBG12413	CBP22683	CeI	9003819	9005309	-	F32H2.7
CbI	5675302	5676700	-	CBG12414	CBP09072	CeI	9008580	9009704	-	F36F2.7
CbI	5677240	5678163	-	CBG12415	CBP22684	CeI	9010234	9012652	-	F36F2.4
CbI	5679099	5682550	-	CBG12416	CBP02986	CeI	9013126	9016832	-	F36F2.6
CbI	5682960	5687891	-	CBG12417	CBP17512	CeI	9017384	9021982	-	F36F2.3
CbI	5702944	5703319	-	CBG12419	CBP22686	CeI	9023481	9023835	-	F36F2.8
CbI	5704850	5706243	+	CBG12420	CBP17444	CeI	9024921	9026103	+	F36F2.2
CbI	5707351	5708352	+	CBG12421	CBP02989	CeI	9026858	9028293	+	F36F2.1
CbI	5709051	5715758	+	CBG12422	CBP02991	CeI	9029069	9033677	+	F36F2.5
CbI	5711013	5713032	-	CBG12423	CBP17513	CeV	5910002	5911838	+	C04E6.4
CbI	5716578	5718257	+	CBG12424	CBP09073	CeI	9033980	9039356	+	C31H5.1
CbI	5718407	5720473	-	CBG12425	CBP17514	CeI	9039556	9044784	-	C31H5.3
CbI	5730273	5730455	-	CBG12426	CBP17515	CeI	9050520	9050702	-	C31H5.4
CbI	5731094	5733728	-	CBG12427	CBP02995	CeI	9051544	9054737	-	C31H5.6
CbI	5734934	5735998	-	CBG12428	CBP02996	CeI	9056535	9057456	-	C31H5.5
CbI	5736215	5740928	-	CBG12429	CBP22687	CeI	9057663	9063459	-	W06D4.1
CbI	5742217	5743329	+	CBG12430	CBP09074	CeI	9064543	9065679	+	W06D4.2
CbI	5745697	5747134	+	CBG12432	CBP17445	CeIV	9396897	9398729	-	F56D5.2
CbI	5748589	5750943	-	CBG12433	CBP09075	CeI	9068686	9071271	-	W06D4.4
CbI	5751368	5751991	-	CBG12434	CBP09076	CeI	9071858	9072522	-	W06D4.5
CbI	5753550	5756530	+	CBG12435	CBP02997	CeI	9073211	9078181	+	W06D4.6
CbI	5757598	5760639	-	CBG12436	CBP02998	CeI	9079802	9082748	-	T06D10.1
CbI	5763173	5765171	-	CBG12437	CBP09077	CeI	9086011	9088135	-	T06D10.2
CbI	5781774	5784745	+	CBG12442	CBP02999	CeI	9104136	9108182	+	W10D5.1
CbI	5786006	5789023	-	CBG12444	CBP17520	CeI	9109299	9115663	-	W10D5.3e
CbI	5792286	5793762	-	CBG12445	CBP03002	CeI	9116562	9118731	-	W10D5.2
CbI	5801109	5805252	+	CBG12446	CBP09078	CeI	9126314	9129368	+	ZK858.1
CbI	5810658	5811605	-	CBG12448	CBP17521	CeI	9131324	9132565	-	ZK858.2
CbI	5813061	5813941	+	CBG12449	CBP17447	CeI	9132852	9134210	+	ZK858.8
CbI	5817882	5819417	+	CBG12451	CBP03003	CeI	9140667	9143366	+	ZK858.4
CbI	5820652	5822305	-	CBG12452	CBP17522	CeI	9143971	9146480	-	ZK858.5
CbI	5825793	5828552	-	CBG12454	CBP17524	CeI	9150110	9152493	-	ZK858.7
CbI	5839839	5841063	+	CBG12457	CBP09080	CeI	10648929	10650396	-	B0511.10
CbI	5841621	5842363	+	CBG12458	CBP17448	CeI	10647508	10648348	-	B0511.9b
CbI	5842541	5844374	+	CBG12459	CBP03008	CeI	10644920	10647077	-	B0511.8
CbI	5853335	5854425	+	CBG12463	CBP17450	CeI	10639867	10641268	-	B0511.7
CbI	5854635	5855534	-	CBG12464	CBP22691	CeI	10638225	10639678	+	B0511.5
CbI	5856527	5858736	-	CBG12465	CBP03010	CeI	10633516	10636344	+	B0511.6
CbI	5858885	5859439	-	CBG12466	CBP17525	CeI	10632592	10633395	+	C43H8.1
CbI	5867624	5870339	+	CBG12469	CBP03012	CeIV	8848205	8849604	+	T11B7.3
CbI	5881569	5882675	-	CBG12471	CBP09085	CeIV	8855338	8855910	-	T11B7.5
CbI	5900480	5902164	-	CBG24340	CBP13425	CeI	10603081	10606578	+	T22A3.6
CbI	5908229	5909201	-	CBG02261	CBP00556	CeI	10574477	10575319	+	F25H2.9
CbI	5910114	5911140	-	CBG02260	CBP06250	CeI	10576055	10577084	+	F25H2.10
CbI	5911300	5912117	-	CBG02259	CBP00555	CeI	10577255	10578055	+	F25H2.11
CbI	5912363	5913965	-	CBG02258	CBP14384	CeI	10578204	10580025	+	F25H2.12a
CbI	5920966	5921961	-	CBG02255	CBP13585	CeI	10587540	10588822	+	F29C6.1
CbI	5927149	5928532	+	CBG02252	CBP21077	CeI	10571111	10572474	+	F25H2.8
CbI	5931832	5932816	+	CBG02251	CBP00554	CeI	5434857	5435755	+	F27C1.1
CbI	5933360	5935755	-	CBG02250	CBP00553	CeIV	5304026	5306061	-	ZK354.8
CbI	5936364	5937992	+	CBG02249	CBP00552	CeI	10566488	10567910	+	F25H2.7
CbI	5938313	5941142	+	CBG02248	CBP00551	CeI	10562758	10565752	+	F25H2.6
CbI	5942034	5942628	-	CBG02247	CBP00550	CeI	10561315	10561915	-	F25H2.5
CbI	5942891	5943869	+	CBG02246	CBP00549	CeI	10560100	10561046	+	F25H2.4
CbI	5952880	5953697	+	CBG02245	CBP00548	CeV	9717849	9718912	+	F40F9.3
CbI	5960108	5963519	+	CBG02242	CBP00547	CeI	10551147	10554306	+	F25H2.2
CbI	5970352	5971598	+	CBG02240	CBP06246	CeI	10540920	10542421	+	F59C6.11
CbI	5972154	5973200	+	CBG02239	CBP14373	CeIV	6977510	6978520	+	ZK381.1
CbI	5977566	5980712	-	CBG02237	CBP00546	CeI	5573246	5576640	+	M01E11.3
CbI	5984677	5986013	+	CBG02234	CBP00545	CeI	10530941	10532026	+	F59C6.2
CbI	5999448	6001784	-	CBG02231	CBP06244	CeI	10509862	10513567	+	F37D6.6
CbI	6002790	6003878	+	CBG02230	CBP00544	CeI	10515214	10523627	-	F59C6.7
CbI	6004845	6007202	-	CBG02229	CBP00543	CeI	10517213	10521417	+	F59C6.8
CbI	6011566	6012340	-	CBG02224	CBP06241	CeI	10526502	10527282	+	F59C6.4
CbI	6012531	6013443	-	CBG02223	CBP00541	CeI	10527482	10528734	+	F59C6.5
CbI	6020455	6024734	-	CBG02221	CBP00540	CeI	10487541	10493770	-	F37D6.1
CbI	6026495	6028702	-	CBG02220	CBP14381	CeI	10483796	10486218	-	F37D6.2b
CbI	6029010	6029768	+	CBG02219	CBP14370	CeI	10483036	10483620	+	Y106G6H.16
CbI	6030476	6031306	-	CBG02218	CBP14380	CeI	10481723	10482557	-	Y106G6H.15
CbI	6031494	6032508	-	CBG02217	CBP00539	CeI	10480429	10481511	-	Y106G6H.14
CbI	6032796	6033249	+	CBG02216	CBP06239	CeI	10479634	10480050	+	Y106G6H.13
CbI	6033469	6037069	-	CBG02215	CBP14379	CeI	10472720	10479119	-	Y106G6H.12
CbI	6039767	6041873	-	CBG02214	CBP00538	CeIV	112410	114957	-	F29C4.5
CbI	6042077	6042643	+	CBG02213	CBP14369	CeI	10460543	10460932	+	Y106G6H.8
CbI	6042823	6048595	+	CBG02212	CBP00537	CeI	10454800	10460052	+	Y106G6H.7
CbI	6048803	6050409	-	CBG02211	CBP14378	CeI	10451973	10454166	-	Y106G6H.6
CbI	6050698	6054832	-	CBG02210	CBP00536	CeI	10446411	10451668	-	Y106G6H.5
CbI	6055414	6056421	-	CBG02209	CBP06238	CeI	10445035	10445831	-	Y106G6H.4
CbI	6056487	6057056	+	CBG02208	CBP14368	CeI	10444386	10444967	+	Y106G6H.3
CbI	6058032	6060179	-	CBG02207	CBP00535	CeI	10441166	10443353	-	Y106G6H.2c
CbI	6061033	6063205	+	CBG02206	CBP14367	CeI	10437863	10440405	+	Y106G6H.1
CbI	6065884	6068716	-	CBG02205	CBP00534	CeI	10431309	10435224	-	F25D7.5
CbI	6073105	6076822	+	CBG02201	CBP00533	CeI	10417481	10421968	+	F25D7.3
CbI	6083315	6085142	+	CBG02199	CBP06251	CeI	10408569	10410581	+	F25D7.2
CbI	6085860	6088581	-	CBG02198	CBP00532	CeI	10407279	10408299	-	F25D7.1
CbI	6107846	6108182	+	CBG02195	CBP00530	CeI	10389204	10390004	+	F45H11.5
CbI	6109561	6112436	+	CBG02194	CBP14365	CeI	10382936	10387209	+	F45H11.3
CbI	6129312	6131183	+	CBG21350	CBP20104	CeI	10374743	10379649	+	F45H11.1
CbI	6137195	6141298	+	CBG21349	CBP05082	CeI	10364433	10368723	+	ZC434.9b
CbI	6147473	6149188	+	CBG21348	CBP05081	CeI	10354275	10356076	+	ZC434.7
CbI	6149870	6152402	+	CBG21347	CBP05080	CeI	10349151	10353596	+	ZC434.6
CbI	6152621	6156589	+	CBG21346	CBP05079	CeI	10344535	10348933	+	ZC434.5
CbI	6157112	6159281	-	CBG21345	CBP05078	CeI	10341672	10343828	-	ZC434.3
CbI	6160723	6162058	-	CBG21344	CBP20105	CeI	10340166	10341105	-	ZC434.4
CbI	6162510	6163261	+	CBG21343	CBP05077	CeI	10339011	10339820	+	ZC434.2
CbI	6164066	6165457	+	CBG21342	CBP20103	CeI	10337159	10338456	+	Y106G6G.1
CbI	6170546	6170972	+	CBG21341	CBP24167	CeI	10331738	10332249	+	Y106G6G.3
CbI	6177047	6179824	+	CBG21339	CBP05075	CeI	10306431	10308498	+	T20F10.2
CbI	6180232	6184718	-	CBG21338	CBP05074	CeI	10300261	10305968	-	T20F10.1
CbI	6212809	6218292	-	CBG12237	CBP17478	CeI	10263907	10270225	-	ZC247.2
CbI	6218662	6224361	+	CBG12236	CBP03023	CeI	10256461	10263192	+	ZC247.3
CbI	6230073	6232233	+	CBG12234	CBP09114	CeI	10168220	10169997	-	C25A1.3
CbI	6232679	6233544	-	CBG12233	CBP09113	CeI	10170510	10171306	+	C25A1.1
CbI	6234075	6235164	+	CBG12232	CBP09112	CeI	10171864	10173417	-	C25A1.2
CbI	6238121	6241222	+	CBG12231	CBP17410	CeI	10177995	10180688	-	C25A1.4
CbI	6244998	6246801	-	CBG12227	CBP03019	CeI	10185310	10186695	+	C25A1.5
CbI	6248605	6251849	-	CBG12225	CBP17475	CeI	10188370	10192053	+	C25A1.7
CbI	6252313	6254042	-	CBG12224	CBP17474	CeI	10193999	10195593	+	C25A1.9
CbI	6255726	6258863	+	CBG12223	CBP09111	CeI	10195893	10199001	-	C25A1.10
CbI	6260891	6262211	+	CBG12221	CBP17408	CeI	10199891	10201280	-	C25A1.12
CbI	6263006	6263620	-	CBG12220	CBP09110	CeI	10201363	10202027	+	C25A1.13
CbI	6263843	6267033	+	CBG12219	CBP03015	CeI	10202280	10205111	-	C25A1.11
CbI	6267935	6268656	+	CBG12218	CBP17407	CeI	10229911	10230899	-	Y106G6E.4
CbI	6270926	6273981	+	CBG12216	CBP09109	CeI	10231094	10235093	-	Y106G6E.5
CbI	6275868	6277950	+	CBG12215	CBP02972	CeI	10236341	10239265	-	Y106G6E.6
CbI	6284036	6290291	+	CBG12214	CBP17406	CeI	10158522	10163169	-	F16C3.2
CbI	6294580	6295419	+	CBG12211	CBP02970	CeI	10126263	10127339	-	Y106G6D.6
CbI	6298838	6306914	-	CBG12209	CBP09107	CeI	10130640	10137991	+	Y106G6D.7
CbI	6315859	6320233	-	CBG12208	CBP17471	CeI	10155498	10158009	+	F16C3.1
CbI	6331795	6335136	-	CBG12204	CBP02968	CeI	10797258	10801022	+	F55A3.3
CbI	6336750	6340117	-	CBG12203	CBP02966	CeI	10807758	10814504	+	F55A3.1
CbI	6342801	6343810	-	CBG12201	CBP17469	CeIV	10908122	10909209	-	ZK596.2
CbI	6343995	6347115	+	CBG12200	CBP02965	CeI	4422120	4426056	+	C11D9.1
CbI	6353061	6354194	-	CBG12198	CBP17468	CeI	4412296	4413222	-	T21E12.5
CbI	6382869	6383684	-	CBG12192	CBP09103	CeI	4370604	4372112	-	ZK973.9
CbI	6428405	6430958	+	CBG12186	CBP02960	CeI	4304005	4307967	+	Y47D9A.1a
CbI	6435197	6438556	+	CBG12185	CBP09102	CeI	4298627	4301782	+	Y47D9A.2a
CbI	6446026	6447896	-	CBG12183	CBP17467	CeI	4268268	4270288	-	C43E11.10
CbI	6448147	6448834	-	CBG12182	CBP17466	CeI	4267331	4267968	-	C43E11.9
CbI	6448932	6456600	+	CBG12181	CBP09100	CeI	4254477	4264327	+	C43E11.3a
CbI	6457824	6458380	+	CBG12180	CBP17401	CeI	4253243	4253845	+	C43E11.12
CbI	6460709	6462709	+	CBG12179	CBP02958	CeI	4247762	4249261	+	C43E11.4
CbI	6463063	6465196	-	CBG12178	CBP17465	CeI	4242939	4247581	-	C43E11.8
CbI	6470576	6471817	-	CBG12175	CBP17463	CeI	4212744	4214263	+	C18E3.1
CbI	6472034	6473291	+	CBG12174	CBP17400	CeI	4214425	4215669	-	C18E3.9
CbI	6483280	6485154	-	CBG08197	CBP02012	CeI	9546311	9549008	-	C36F7.1
CbI	6492176	6501181	+	CBG08199	CBP02013	CeI	9556363	9566155	+	C36F7.2
CbI	6512944	6513711	-	CBG08205	CBP16195	CeI	8063708	8065153	-	K04G2.9
CbI	6534185	6537909	+	CBG08209	CBP02014	CeI	8022594	8027197	+	C54G4.1
CbI	6538527	6539342	-	CBG08210	CBP07919	CeI	8027821	8028919	-	C54G4.6
CbI	6539497	6540614	+	CBG08211	CBP07894	CeI	8028980	8030603	+	C54G4.7
CbI	6542707	6543862	-	CBG08212	CBP07895	CeI	8031378	8032529	-	C54G4.8
CbI	6544377	6545913	-	CBG08213	CBP07896	CeI	8033105	8034645	-	C54G4.9
CbI	6546426	6549163	-	CBG08214	CBP07897	CeI	8034916	8035888	-	K04G2.1
CbI	6550019	6551210	+	CBG08215	CBP07898	CeI	8039107	8040278	+	K04G2.2
CbI	6551896	6554528	-	CBG08216	CBP02015	CeI	8041084	8043822	-	K04G2.3
CbI	6554871	6555867	+	CBG08217	CBP16186	CeI	8044095	8045238	+	K04G2.4
CbI	6555931	6556738	-	CBG08218	CBP22050	CeI	8045310	8046965	-	K04G2.5
CbI	6557883	6558598	-	CBG08219	CBP22051	CeI	8048040	8048391	-	K04G2.11
CbI	6558715	6560986	+	CBG08220	CBP07899	CeI	8048926	8051246	+	K04G2.6
CbI	6566759	6568322	-	CBG08223	CBP22053	CeI	8055607	8056363	-	K04G2.7
CbI	6568791	6572724	+	CBG08224	CBP02016	CeI	8058169	8063267	+	K04G2.8b
CbI	6578512	6582666	+	CBG08226	CBP16187	CeI	7980665	7985125	-	H05L14.1
CbI	6584936	6587844	+	CBG08227	CBP07902	CeIII	3826356	3829183	-	R13G10.4
CbI	6591866	6594380	+	CBG08229	CBP07903	CeIV	11320777	11323311	+	B0035.6
CbI	6613968	6624948	+	CBG08234	CBP02017	CeI	7989720	8000841	+	H05L14.2
CbI	6629469	6630547	+	CBG08235	CBP16189	CeI	8003902	8004710	+	C54G4.5
CbI	6632262	6640131	-	CBG08236	CBP02018	CeI	8004932	8011305	-	C54G4.4
CbI	6653395	6660324	+	CBG08238	CBP02019	CeI	7970191	7980417	+	T22C1.10a
CbI	6656612	6657978	-	CBG08239	CBP16199	CeI	7975162	7976807	-	T22C1.11
CbI	6677339	6681146	-	CBG08247	CBP16203	CeI	7915289	7922063	-	F55D12.5
CbI	6682392	6686087	-	CBG08248	CBP07907	CeI	7924282	7926465	-	F20G4.2
CbI	6686364	6691655	-	CBG08249	CBP02021	CeI	7926773	7934463	-	F20G4.1
CbI	6701007	6702338	+	CBG08251	CBP07908	CeI	7944392	7945777	+	T22C1.1
CbI	6702345	6703245	-	CBG08252	CBP02022	CeI	7945798	7946608	-	T22C1.2
CbI	6709894	6711721	+	CBG08254	CBP02023	CeI	7951067	7953425	+	T22C1.6
CbI	6717502	6722429	+	CBG08257	CBP07909	CeI	7955070	7959670	-	T22C1.7
CbI	6744454	6754264	-	CBG08262	CBP02024	CeI	7897683	7902842	+	F55D12.2
CbI	6759125	6761681	-	CBG08264	CBP16206	CeI	7892478	7893701	+	F55D12.1
CbI	6763021	6765856	-	CBG08265	CBP16207	CeI	7880391	7883642	-	R11A5.7
CbI	6785660	6788587	-	CBG08270	CBP16208	CeI	7828969	7834366	+	D2005.5
CbI	6792083	6797393	-	CBG08273	CBP16210	CeI	7823394	7828363	+	D2005.4
CbI	6798034	6798516	+	CBG08274	CBP07915	CeI	7821957	7823125	-	D2005.3
CbI	6818145	6818809	+	CBG08277	CBP02026	CeI	7808890	7809934	-	D2005.2
CbI	6828870	6838758	+	CBG08278	CBP07918	CeI	7794803	7801665	-	D2005.6
CbI	6857668	6858651	+	CBG10762	CBP08659	CeI	9188097	9189127	-	F25H5.2
CbI	6858891	6860890	-	CBG10763	CBP02621	CeI	7065340	7067427	+	W01A8.1a
CbI	6875469	6880748	+	CBG10769	CBP02623	CeI	5008793	5013374	+	F54C1.1
CbI	6881005	6883789	-	CBG10770	CBP02625	CeI	5014351	5016260	-	F54C1.6
CbI	6885678	6886881	-	CBG10771	CBP08663	CeI	5019003	5020063	-	F54C1.7
CbI	6901849	6907109	+	CBG10774	CBP02627	CeI	4989701	4994580	-	F54C1.5a
CbI	6907219	6911622	+	CBG10775	CBP02628	CeI	4986957	4989398	-	W03G9.7
CbI	6916216	6919437	-	CBG10777	CBP02630	CeI	4980331	4983521	+	W03G9.1
CbI	6930357	6932502	+	CBG10779	CBP08667	CeI	4968008	4970246	-	W03G9.5
CbI	6932657	6933675	-	CBG10780	CBP02592	CeI	7077574	7078718	+	W01A8.5
CbI	6933938	6934879	+	CBG10781	CBP08669	CeI	7076368	7077307	-	W01A8.4
CbI	6935148	6937977	-	CBG10782	CBP16988	CeI	7074374	7076031	+	W01A8.3
CbI	6947287	6957427	-	CBG10785	CBP02593	CeI	7047040	7056366	+	F15C11.1
CbI	6970841	6976832	-	CBG10788	CBP02594	CeI	7030114	7036907	+	F15C11.2b
CbI	6977954	6982173	+	CBG10789	CBP02596	CeI	7024269	7028919	-	H06O01.1
CbI	7007862	7012207	+	CBG10794	CBP02601	CeI	5027211	5040765	+	C46H11.4c
CbI	7025341	7029050	-	CBG10799	CBP02607	CeI	5046481	5047993	-	C46H11.9
CbI	7033664	7040514	-	CBG10801	CBP02610	CeI	5086355	5093639	+	C30F8.4a
CbI	7059054	7069608	+	CBG10805	CBP02611	CeI	5058623	5068831	-	C46H11.11b
CbI	7075473	7077373	+	CBG10807	CBP08673	CeI	5052709	5054886	-	C46H11.10a
CbI	7077582	7079616	-	CBG10808	CBP02613	CeI	5050131	5052474	+	C46H11.2
CbI	7086777	7088286	+	CBG10809	CBP16977	CeI	5096604	5100497	+	C30F8.3
CbI	7088585	7089075	+	CBG10810	CBP02614	CeI	5100769	5101677	+	Y110A7A.20
CbI	7092289	7093410	-	CBG10812	CBP02616	CeI	5103810	5104914	-	Y110A7A.13
CbI	7093761	7094558	-	CBG10813	CBP08675	CeI	5105250	5106048	-	Y110A7A.14
CbI	7094869	7096393	+	CBG10814	CBP16978	CeI	5106296	5107561	+	Y110A7A.11
CbI	7096537	7098251	+	CBG10815	CBP02618	CeI	5107847	5109950	+	Y110A7A.10
CbI	7099981	7101748	-	CBG10816	CBP08676	CeI	5111379	5113741	-	Y110A7A.15a
CbI	7113120	7114320	+	CBG10824	CBP02619	CeI	10080745	10082149	-	B0379.7
CbI	7115435	7119506	-	CBG10825	CBP02620	CeI	5114202	5118850	-	Y110A7A.16
CbI	7119895	7123322	+	CBG10826	CBP02624	CeI	5119265	5123856	+	Y110A7A.9a
CbI	7123694	7126571	-	CBG10827	CBP02626	CeI	5124195	5127190	-	Y110A7A.17a
CbI	7127076	7128816	+	CBG10828	CBP02629	CeI	5127853	5129537	+	Y110A7A.8
CbI	7129025	7130095	+	CBG10829	CBP02631	CeI	5129782	5131050	+	Y110A7A.7
CbI	7130608	7132286	+	CBG10830	CBP02632	CeI	5131525	5133923	+	Y110A7A.6a
CbI	7140983	7141688	-	CBG12472	CBP09117	CeI	5401862	5402850	+	C24A11.1
CbI	7142436	7143290	-	CBG12473	CBP09154	CeI	5432200	5433054	-	F27C1.8
CbI	7144072	7154315	-	CBG12474	CBP09183	CeI	5436801	5442539	-	F27C1.11
CbI	7161742	7162916	-	CBG12476	CBP17608	CeI	5491503	5493187	+	C09D4.2
CbI	7163638	7165019	-	CBG12477	CBP22692	CeI	5488399	5490412	+	C09D4.3
CbI	7167884	7168684	+	CBG12479	CBP03148	CeI	5484833	5485715	-	C09D4.5
CbI	7182744	7190551	+	CBG12481	CBP09260	CeI	5497920	5505085	+	C09D4.1a
CbI	7190949	7192014	-	CBG12482	CBP03149	CeI	5505552	5507026	-	F59A3.3
CbI	7192427	7194372	-	CBG12483	CBP03150	CeI	5507442	5509172	-	F59A3.4
CbI	7196475	7197649	-	CBG12484	CBP09118	CeI	5510457	5511672	-	F59A3.6
CbI	7204789	7205579	-	CBG12486	CBP17609	CeI	5517296	5518566	-	F59A3.7
CbI	7207722	7213294	+	CBG12487	CBP03151	CeI	5520394	5529522	+	F59A3.1
CbI	7213540	7216730	-	CBG12488	CBP22693	CeI	5530764	5533713	-	F59A3.9
CbI	7220260	7221169	+	CBG12489	CBP09133	CeI	8830413	8831731	+	F36A2.11
CbI	7224993	7226192	-	CBG12492	CBP17611	CeI	6520714	6521782	-	C55B7.11
CbI	7228720	7231806	-	CBG12494	CBP03152	CeI	8654576	8659714	+	F39H2.2a
CbI	7232113	7233062	-	CBG12495	CBP17613	CeI	8652624	8654243	+	VF39H2L.1
CbI	7233228	7236246	-	CBG12496	CBP17614	CeI	8648652	8652347	+	F43G9.12
CbI	7236536	7239419	+	CBG12497	CBP09150	CeI	8646723	8648360	-	F43G9.10
CbI	7241529	7242247	+	CBG12498	CBP09155	CeI	8644498	8645248	-	F43G9.9
CbI	7242476	7245552	-	CBG12499	CBP03153	CeI	8642074	8644169	+	F43G9.11
CbI	7250910	7251743	-	CBG12500	CBP03154	CeI	8623518	8624394	+	F43G9.5
CbI	7252370	7253681	+	CBG12501	CBP17529	CeI	8621212	8622887	-	F43G9.3
CbI	7254342	7255624	+	CBG12502	CBP17530	CeI	8619019	8620710	-	F43G9.4
CbI	7255964	7256790	-	CBG12503	CBP17615	CeI	8618146	8618901	+	F43G9.2
CbI	7257768	7259432	+	CBG12504	CBP22694	CeI	8615055	8616748	-	F43G9.1
CbI	7259893	7260752	-	CBG12505	CBP17616	CeI	8613425	8614657	+	F43G9.13
CbI	7261327	7263427	-	CBG12506	CBP17617	CeI	8610279	8612829	+	R05D11.8
CbI	7263641	7264215	-	CBG12507	CBP03155	CeI	8609495	8610030	+	R05D11.7
CbI	7269038	7271212	-	CBG12508	CBP17618	CeI	8606783	8608858	+	R05D11.4
CbI	7273334	7275735	-	CBG12510	CBP17620	CeI	8601154	8604195	+	R05D11.9
CbI	7275947	7276550	-	CBG12511	CBP17621	CeI	8600217	8600926	+	R05D11.5
CbI	7276854	7277676	-	CBG12512	CBP03156	CeI	8599342	8599872	+	R05D11.3
CbI	7319942	7321336	+	CBG12519	CBP09197	CeI	8548150	8552402	-	M04C7.4
CbI	7324734	7327211	+	CBG12520	CBP03158	CeI	8539946	8542618	-	M04C7.1
CbI	7333466	7335098	+	CBG12523	CBP17536	CeI	8537602	8539445	-	K02B12.8
CbI	7335305	7337006	+	CBG12524	CBP17537	CeI	8535127	8537396	-	K02B12.7
CbI	7337431	7345802	+	CBG12525	CBP17538	CeI	8525659	8534746	-	K02B12.5
CbI	7344001	7344496	-	CBG12527	CBP09224	CeI	8527027	8527625	+	K02B12.6
CbI	7345946	7348118	-	CBG12528	CBP17624	CeI	8523451	8525334	+	K02B12.4
CbI	7352246	7354122	+	CBG12530	CBP09237	CeI	8517388	8519440	-	K02B12.3
CbI	7360822	7364261	+	CBG12531	CBP03159	CeI	8506545	8510385	-	K02B12.1
CbI	7366206	7369863	-	CBG12532	CBP03160	CeI	8499431	8503749	+	D1081.8
CbI	7370644	7374460	-	CBG12533	CBP09244	CeI	8495768	8498773	+	D1081.7
CbI	7374967	7375904	+	CBG12534	CBP09245	CeI	8494126	8495168	-	D1081.9
CbI	7376212	7376944	+	CBG12535	CBP09246	CeI	8492844	8493819	-	D1081.6
CbI	7381363	7384414	+	CBG12536	CBP03161	CeI	8480748	8484407	-	D1081.4
CbI	7402934	7405090	+	CBG12542	CBP09248	CeI	8468353	8470920	+	D1081.2
CbI	7424210	7428811	+	CBG12545	CBP03162	CeI	8453647	8459119	-	F10D11.6
CbI	7441671	7443988	-	CBG12550	CBP03163	CeI	6186377	6188975	-	T09B4.9
CbI	7444496	7445709	-	CBG12551	CBP17626	CeI	6189771	6191981	-	T09B4.10
CbI	7445783	7447119	+	CBG12552	CBP22699	CeI	6192222	6193370	+	T09B4.2
CbI	7447802	7450179	+	CBG12553	CBP22700	CeI	6193598	6195950	+	T09B4.1
CbI	7450567	7455849	+	CBG12554	CBP17543	CeI	6196307	6200587	+	T05E7.3
CbI	7456307	7458701	-	CBG12556	CBP09250	CeI	6200810	6202343	-	T05E7.4
CbI	7465536	7468479	+	CBG12559	CBP22701	CeI	6212032	6215019	+	T05E7.1
CbI	7475374	7475907	-	CBG12563	CBP03167	CeI	6219497	6220019	-	T08B2.8
CbI	7476104	7478558	-	CBG12564	CBP03168	CeI	6220272	6222710	-	T08B2.9a
CbI	7484330	7484973	-	CBG12566	CBP03169	CeI	6228284	6228885	-	T08B2.10
CbI	7485979	7486894	-	CBG12567	CBP09256	CeI	6240912	6242415	+	T08B2.2
CbI	7488084	7489339	+	CBG12568	CBP17544	CeIV	10044235	10045570	+	T04B2.2
CbI	7494794	7503473	+	CBG12570	CBP03170	CeI	6247675	6257579	+	C48E7.6
CbI	7503643	7504445	-	CBG12572	CBP09257	CeI	6257745	6258177	-	C48E7.10
CbI	7511164	7511514	+	CBG12575	CBP09259	CeI	6261219	6261613	+	C48E7.11
CbI	7511717	7512862	+	CBG12576	CBP03172	CeI	6261836	6262975	+	C48E7.3
CbI	7513071	7515041	+	CBG12577	CBP03173	CeI	6263177	6265655	+	C48E7.2
CbI	7517925	7521124	+	CBG12578	CBP03174	CeI	6268398	6272404	+	C48E7.1
CbI	7523725	7526833	-	CBG12579	CBP17629	CeI	6273877	6277168	-	C48E7.8
CbI	7527254	7529279	-	CBG12580	CBP17630	CeI	6277696	6279183	-	C48E7.9
CbI	7542922	7545179	+	CBG12581	CBP03175	CeI	6293143	6295735	+	C10G11.7
CbI	7546103	7550966	+	CBG12582	CBP22704	CeI	6298141	6301990	+	C10G11.6
CbI	7552167	7554182	+	CBG12583	CBP03176	CeI	6303214	6305553	+	C10G11.5a
CbI	7556021	7557934	+	CBG12584	CBP17545	CeI	6308628	6310388	+	C10G11.3
CbI	7560293	7561674	-	CBG12586	CBP17631	CeIV	8119182	8122221	+	F42G8.8
CbI	7562626	7563644	+	CBG12587	CBP03179	CeI	6319413	6320473	+	F26B1.4
CbI	7566519	7568545	+	CBG12588	CBP03180	CeI	6325852	6327867	+	F26B1.2a
CbI	7569287	7571702	-	CBG12589	CBP09262	CeI	6328560	6332118	-	F26B1.7
CbI	7597221	7598894	-	CBG12597	CBP17632	CeI	6364847	6366530	-	K04F10.6a
CbI	7602364	7603404	+	CBG12599	CBP17547	CeI	6366810	6368293	+	K04F10.3
CbI	7606481	7609168	+	CBG12601	CBP09267	CeI	6368979	6372195	+	K04F10.2
CbI	7618934	7619988	+	CBG12605	CBP09268	CeI	6374613	6375724	+	K04F10.7
CbI	7620783	7621965	+	CBG12606	CBP17548	CeI	6376441	6377631	+	ZC308.4
CbI	7632554	7635851	+	CBG12609	CBP03182	CeI	6378164	6393219	+	ZC308.1a
CbI	7637126	7639493	-	CBG12610	CBP22709	CeI	6394511	6399074	-	ZC328.2
CbI	7656396	7657365	+	CBG12615	CBP09121	CeI	6412728	6413743	+	ZC328.1
CbI	7657515	7658376	-	CBG12616	CBP09122	CeI	6414017	6415071	-	ZC328.5
CbI	7659357	7660847	+	CBG12617	CBP17551	CeI	6415669	6417186	+	ZC328.4
CbI	7661177	7666907	-	CBG12618	CBP22712	CeI	6417528	6424761	-	ZC328.3
CbI	7670834	7671352	-	CBG12620	CBP09123	CeI	6428984	6429984	-	R10A10.2
CbI	7671556	7674545	+	CBG12621	CBP17552	CeI	6430241	6433688	+	F37E3.1
CbI	7674929	7678114	-	CBG12622	CBP17635	CeI	6433928	6436483	-	F37E3.2
CbI	7682849	7684437	+	CBG12625	CBP22714	CeIV	6815923	6817561	-	C17H12.5
CbI	7693581	7696811	+	CBG12628	CBP03183	CeI	6444286	6449032	+	T23H2.2
CbI	7697878	7704587	+	CBG12629	CBP22715	CeI	6455467	6461732	+	T23H2.1
CbI	7704946	7712705	-	CBG12630	CBP22716	CeI	6462117	6465061	-	T23H2.4
CbI	7713198	7713929	-	CBG12631	CBP03184	CeI	6465500	6466607	-	T23H2.5
CbI	7717366	7720593	+	CBG12632	CBP17554	CeI	6469126	6472231	+	K06A5.4
CbI	7720755	7722255	-	CBG12633	CBP03185	CeI	6472433	6473842	-	K06A5.6
CbI	7723039	7723669	+	CBG12634	CBP17555	CeI	6474985	6475619	+	K06A5.3
CbI	7724012	7725148	+	CBG12635	CBP09126	CeI	6476317	6477491	+	K06A5.2
CbI	7725591	7727723	-	CBG12636	CBP17638	CeI	6477947	6480037	-	K06A5.7
CbI	7731078	7741924	-	CBG12638	CBP03187	CeI	6484926	6497053	-	K06A5.8b
CbI	7737347	7740129	+	CBG12639	CBP03186	CeI	6490586	6493096	+	C55B7.6
CbI	7744968	7746814	-	CBG12641	CBP09128	CeI	6499004	6500861	-	C55B7.8
CbI	7746983	7747914	-	CBG12642	CBP17639	CeI	6501020	6501966	-	C55B7.9
CbI	7751405	7753499	+	CBG12644	CBP09129	CeI	6505588	6507599	+	C55B7.4a
CbI	7756357	7758970	+	CBG12645	CBP22717	CeI	6516042	6519707	+	C55B7.2
CbI	7764509	7766459	-	CBG12648	CBP17641	CeI	6605704	6606987	+	D2092.6
CbI	7770109	7771876	-	CBG12649	CBP03033	CeI	6600466	6601965	+	F48A9.2
CbI	7776604	7778418	+	CBG12650	CBP09131	CeIV	9839083	9840949	-	K07F5.4
CbI	7784635	7788813	-	CBG12652	CBP17643	CeI	6588372	6592594	+	F57B10.1
CbI	7796396	7798582	-	CBG12654	CBP03034	CeI	6577743	6580564	+	F57B10.3a
CbI	7799659	7800378	+	CBG12655	CBP17556	CeI	6571845	6572583	-	F57B10.11
CbI	7800538	7801318	-	CBG12656	CBP03036	CeI	6570841	6571669	+	F57B10.5
CbI	7802057	7805107	-	CBG12657	CBP17644	CeI	6566834	6570433	+	F57B10.6
CbI	7805471	7808208	-	CBG12658	CBP03037	CeI	6563035	6566465	+	F57B10.7
CbI	7808913	7809336	+	CBG12659	CBP03038	CeI	6561748	6562423	-	F57B10.10
CbI	7810228	7812004	+	CBG12661	CBP09132	CeI	6558820	6560746	-	F57B10.9
CbI	7812284	7813455	+	CBG12662	CBP03039	CeI	6556935	6558484	-	F57B10.8
CbI	7817394	7818714	-	CBG12665	CBP17645	CeX	6018439	6019891	-	C09B8.4
CbI	7819075	7820376	-	CBG12666	CBP17646	CeI	6553244	6554629	+	T10E9.1
CbI	7820562	7823177	-	CBG12667	CBP17647	CeI	6550302	6553011	+	T10E9.2
CbI	7825441	7827990	+	CBG12668	CBP17559	CeI	6547319	6549756	-	T10E9.8
CbI	7828147	7833112	-	CBG12669	CBP17648	CeI	6542251	6547163	+	T10E9.3
CbI	7833430	7842550	+	CBG12670	CBP03040	CeI	6538374	6540094	-	T10E9.7b
CbI	7854239	7856367	+	CBG12674	CBP03041	CeI	6525709	6529013	-	C55B7.12
CbI	7881980	7887067	-	CBG12682	CBP17652	CeI	6608119	6616003	-	D2092.5
CbI	7894652	7896995	-	CBG12683	CBP03046	CeI	6620574	6624017	-	D2092.4
CbI	7903471	7906588	-	CBG12686	CBP03047	CeI	6629821	6633028	-	D2092.3
CbI	7907020	7908456	-	CBG12687	CBP17653	CeI	6633531	6634914	-	D2092.2
CbI	7911675	7918541	-	CBG12689	CBP22723	CeI	6638040	6645563	-	D2092.1b
CbI	7921981	7924369	-	CBG12690	CBP17654	CeI	6648826	6651549	-	ZC581.6
CbI	7941154	7944360	+	CBG12694	CBP03049	CeI	6659225	6663437	+	ZC581.3
CbI	7945031	7947205	+	CBG12695	CBP17564	CeI	6671340	6673221	+	ZC581.1
CbI	7947517	7953406	-	CBG12696	CBP03050	CeI	6673359	6678537	-	ZC581.9
CbI	7985669	7989414	-	CBG12702	CBP09143	CeI	6695630	6698412	-	T23B3.4
CbI	8013011	8017159	-	CBG12705	CBP09145	CeI	6714946	6716763	-	T23B3.6
CbI	8039994	8041283	+	CBG12709	CBP09147	CeI	6725963	6727320	+	T23B3.1
CbI	8041660	8042974	-	CBG12710	CBP17658	CeI	6727755	6729180	-	W02D3.4
CbI	8048143	8053336	+	CBG12712	CBP17567	CeI	6733301	6736175	+	W02D3.3
CbI	8064659	8067045	+	CBG12716	CBP17569	CeI	8409287	8411608	+	T19A6.4
CbI	8070945	8072490	-	CBG12718	CBP09149	CeI	8412672	8414080	-	F02E9.3
CbI	8073159	8073813	+	CBG12719	CBP17571	CeI	8415051	8415714	+	F02E9.1
CbI	8074377	8078232	-	CBG12720	CBP03063	CeI	8416286	8418928	-	F02E9.2a
CbI	8082122	8084350	+	CBG12721	CBP09151	CeI	8421417	8424211	+	F02E9.7
CbI	8086559	8092014	+	CBG12722	CBP17572	CeI	8424957	8432990	+	F02E9.4
CbI	8092404	8093164	-	CBG12723	CBP09152	CeI	8433291	8435107	-	F02E9.5
CbI	8098666	8101307	+	CBG12724	CBP03064	CeI	6939292	6944959	+	T10B11.2
CbI	8101755	8103824	+	CBG12725	CBP17573	CeI	8444195	8446711	-	F10D11.2
CbI	8105646	8108048	+	CBG12727	CBP17574	CeI	8438223	8441056	-	F02E9.9
CbI	8108248	8110225	+	CBG12728	CBP17575	CeI	8435330	8437938	-	F02E9.10
CbI	8111570	8113917	-	CBG12729	CBP09153	CeI	6934441	6937656	+	T10B11.3
CbI	8114792	8115768	+	CBG12730	CBP22724	CeI	6932552	6933591	-	C48B6.9
CbI	8125899	8126545	-	CBG12733	CBP17659	CeI	6924916	6925618	+	C48B6.2
CbI	8127192	8128011	-	CBG12734	CBP17660	CeI	6923191	6924092	+	C48B6.3
CbI	8129428	8138882	+	CBG12735	CBP17577	CeI	6909681	6921683	-	C48B6.6a
CbI	8167375	8170246	-	CBG12740	CBP03119	CeI	6887902	6891100	-	T21G5.5a
CbI	8188575	8189303	+	CBG12745	CBP03121	CeI	6858556	6859281	+	H27M09.2
CbI	8189547	8192166	+	CBG12746	CBP03123	CeI	6859513	6862196	+	H27M09.1
CbI	8223621	8224677	-	CBG12754	CBP03128	CeI	6851755	6853224	+	H27M09.4
CbI	8225224	8228881	-	CBG12755	CBP09159	CeI	6846486	6851232	+	K02F2.1b
CbI	8229434	8230911	-	CBG12756	CBP03134	CeI	6844617	6846066	+	K02F2.2
CbI	8232790	8251600	-	CBG12757	CBP03137	CeI	6822662	6842534	+	K02F2.3
CbI	8244094	8246313	+	CBG12758	CBP03135	CeI	6828895	6831124	-	K02F2.6
CbI	8255587	8257091	+	CBG12760	CBP17578	CeIV	11253968	11255674	+	C05C12.1
CbI	8264768	8271748	+	CBG12763	CBP09161	CeI	6813199	6818441	-	K02F2.5
CbI	8286429	8293382	-	CBG12769	CBP22730	CeI	6799394	6805462	+	C37A2.2
CbI	8309557	8312568	-	CBG12774	CBP22731	CeI	6788955	6792014	+	C37A2.4b
CbI	8313815	8318672	+	CBG12775	CBP03035	CeI	6782650	6788040	-	C37A2.5a
CbI	8326974	8329806	+	CBG12778	CBP17581	CeI	6769901	6775924	-	F08B6.4b
CbI	8337170	8338447	-	CBG12780	CBP03044	CeI	10656760	10658295	-	B0511.11
CbI	8341323	8354755	-	CBG12782	CBP03045	CeI	10662575	10669723	-	B0511.12
CbI	8355229	8360142	-	CBG12785	CBP03048	CeI	10670904	10674998	-	B0511.14a
CbI	8363215	8367966	+	CBG12786	CBP03058	CeI	10676080	10679091	+	B0511.1
CbI	8410286	8411239	-	CBG12801	CBP03067	CeI	10683399	10684924	-	C34B2.5
CbI	8411498	8418701	-	CBG12802	CBP03073	CeI	10685184	10690493	-	C34B2.6
CbI	8422721	8423629	-	CBG12806	CBP03085	CeI	10694162	10695174	-	C34B2.8
CbI	8424722	8430785	+	CBG12808	CBP17586	CeI	10696453	10698891	+	C34B2.1
CbI	8436879	8441772	+	CBG12809	CBP03091	CeI	10699499	10704621	+	C34B2.11
CbI	8443312	8454531	-	CBG12810	CBP03093	CeI	10707801	10711921	-	C34B2.9
CbI	8478790	8479297	-	CBG12816	CBP09174	CeI	10737146	10738339	-	B0205.8
CbI	8480024	8481164	-	CBG12818	CBP17678	CeI	10739049	10740512	-	B0205.3
CbI	8481388	8482412	-	CBG12819	CBP17679	CeI	10740759	10742006	-	B0205.11
CbI	8482840	8484591	+	CBG12820	CBP03097	CeI	10742160	10744361	+	B0205.7
CbI	8485183	8487400	+	CBG12821	CBP03099	CeI	10744870	10747895	+	B0205.6
CbI	8487538	8491945	-	CBG12822	CBP03111	CeI	10749558	10752470	-	B0205.4
CbI	8519711	8529927	+	CBG12825	CBP03114	CeI	10771224	10783171	+	R13H8.1c
CbI	8540248	8543848	+	CBG12830	CBP17589	CeI	5522438	5525276	-	F59A3.8
CbI	8546675	8555480	+	CBG12832	CBP17590	CeI	5190151	5195125	+	F56A3.1
CbI	8562038	8564386	+	CBG12836	CBP03125	CeI	5198087	5199687	+	C32E12.2
CbI	8567681	8573712	-	CBG12837	CBP03127	CeI	5200355	5203409	-	C32E12.3
CbI	8583758	8587886	-	CBG12839	CBP09177	CeI	5205312	5208124	-	C32E12.5
CbI	8640273	8654560	-	CBG12847	CBP03132	CeI	5230631	5241878	-	C32E12.4
CbI	8643028	8645750	+	CBG12848	CBP17592	CeI	5233064	5235225	+	C32E12.1
CbI	8660356	8661190	+	CBG12849	CBP17593	CeI	5244265	5245295	+	B0261.4
CbI	8661954	8667897	+	CBG12850	CBP22743	CeI	5245784	5262993	+	B0261.2b
CbI	8667974	8668553	-	CBG12852	CBP17686	CeI	5255557	5256900	-	B0261.6
CbI	8672689	8675385	+	CBG12854	CBP03068	CeI	5263711	5268119	+	B0261.1
CbI	8681052	8682231	-	CBG12856	CBP09180	CeI	5269650	5270937	-	B0261.7
CbI	8699331	8700466	-	CBG12862	CBP03077	CeI	5273015	5274211	-	C01G8.1
CbI	8701760	8708681	-	CBG12864	CBP03078	CeI	5274773	5278701	-	C01G8.2
CbI	8709025	8711734	-	CBG12865	CBP03084	CeI	5279055	5281519	-	C01G8.3
CbI	8712471	8713716	-	CBG12866	CBP03090	CeI	5282266	5283929	-	C01G8.4
CbI	8714397	8717596	-	CBG12867	CBP03133	CeI	5284601	5291511	-	C01G8.5a
CbI	8729841	8733130	-	CBG12871	CBP03095	CeI	5777156	5781590	+	T22E7.1a
CbI	8736320	8739804	-	CBG12872	CBP03098	CeI	5775180	5776326	+	T22E7.2
CbI	8745005	8758842	+	CBG12873	CBP03108	CeI	5762735	5770503	-	F56H1.5
CbI	8759161	8770334	-	CBG12874	CBP03112	CeI	5754861	5762255	+	F56H1.1
CbI	8774584	8776066	-	CBG12876	CBP03138	CeI	5750187	5751690	-	F56H1.4
CbI	8795248	8799579	+	CBG12883	CBP03144	CeI	5734520	5737403	-	C04F1.1
CbI	8807540	8808306	-	CBG12886	CBP09187	CeI	6176152	6176737	+	T09B4.4
CbI	8813621	8817231	+	CBG12888	CBP09189	CeI	6172972	6174666	-	T09B4.8
CbI	8828589	8831249	+	CBG12889	CBP03147	CeI	6168215	6169800	-	T09B4.7
CbI	8835012	8843317	+	CBG12890	CBP09190	CeI	6162276	6164929	+	T09B4.5a
CbI	8885957	8893439	+	CBG20286	CBP04756	CeI	6131285	6134667	+	T27A3.1c
CbI	8914933	8918667	+	CBG20283	CBP19823	CeI	6118274	6122457	+	T27A3.2
CbI	8919060	8922830	-	CBG20282	CBP19829	CeI	6116431	6117782	-	T27A3.7
CbI	8923224	8924833	-	CBG20281	CBP19828	CeI	6114120	6115850	-	T27A3.6
CbI	8931517	8933429	-	CBG20279	CBP04755	CeI	6108515	6109816	-	T27A3.5
CbI	8954840	8955875	+	CBG20269	CBP19819	CeI	5138273	5139311	+	Y110A7A.4
CbI	8978916	8979200	+	CBG20259	CBP04754	CeI	6101770	6102126	+	ZK484.1
CbI	9007546	9010744	+	CBG20248	CBP04753	CeI	6066988	6069087	-	C27A12.8
CbI	9013361	9014749	-	CBG20247	CBP11474	CeI	6072227	6073300	+	C27A12.10
CbI	9020684	9021651	+	CBG20245	CBP19813	CeI	6076951	6078257	-	ZK484.3
CbI	9022135	9031360	+	CBG20244	CBP04752	CeI	6078814	6086982	-	ZK484.4b
CbI	9050545	9056074	+	CBG20241	CBP04750	CeI	6055085	6058522	-	C27A12.5
CbI	9083596	9084889	+	CBG08428	CBP02062	CeI	13405389	13406599	+	C01A2.2
CbI	9093809	9095812	+	CBG08432	CBP16261	CeI	10929541	10931609	+	F49D11.2
CbI	9116984	9119821	-	CBG08436	CBP07992	CeI	10898122	10900164	+	T27C10.3
CbI	9160170	9162376	-	CBG08449	CBP07966	CeI	10884334	10887697	+	T27C10.4
CbI	9227402	9228319	-	CBG08467	CBP07975	CeI	10852909	10853741	+	C35E7.11
CbI	9241807	9245680	-	CBG08471	CBP16280	CeI	10831502	10836366	+	C35E7.5a
CbI	9251787	9257317	-	CBG08473	CBP07977	CeI	10825481	10827230	+	C35E7.6
CbI	9271559	9272739	-	CBG08481	CBP02068	CeIV	5274665	5275993	+	F36H12.2
CbI	9286537	9293001	+	CBG08484	CBP16267	CeI	1259490	1268155	-	Y48G8AR.1
CbI	9301146	9324211	-	CBG08488	CBP02071	CeI	1211497	1254500	+	Y48G8AL.1
CbI	9315346	9318043	+	CBG08489	CBP07986	CeI	1224163	1226799	-	Y48G8AL.13
CbI	9329043	9331511	-	CBG08493	CBP07988	CeI	1193200	1207867	+	Y48G8AL.5
CbI	9332028	9336187	-	CBG08494	CBP02073	CeI	1176477	1189368	+	Y48G8AL.6
CbI	9336575	9347082	+	CBG08495	CBP02074	CeI	1162955	1175755	-	Y48G8AL.11
CbI	9358884	9364133	+	CBG08497	CBP22084	CeI	1283275	1285284	+	Y48G8AR.2
CbI	9428694	9432517	+	CBG08508	CBP22087	CeIV	4906054	4908448	+	T08B6.4
CbI	9432590	9433358	-	CBG08509	CBP16282	CeI	1157717	1162876	+	Y48G8AL.7
CbI	9435114	9435736	+	CBG08511	CBP07995	CeI	1155404	1156022	-	Y48G8AL.14
CbI	9435931	9440686	+	CBG08512	CBP02076	CeI	1145704	1154385	-	Y48G8AL.10
CbI	9446747	9448470	+	CBG08513	CBP02060	CeI	1136517	1141023	-	Y48G8AL.9
CbI	9459621	9468282	+	CBG08515	CBP02061	CeI	1128361	1131636	+	ZK993.1
CbI	9506050	9506928	-	CBG13599	CBP22879	CeI	12730230	12730993	-	T06G6.12
CbI	9511388	9512022	+	CBG13600	CBP09410	CeI	12736376	12737797	+	T06G6.9
CbI	9512170	9513964	-	CBG13601	CBP09415	CeI	12738211	12740818	-	W02A11.1
CbI	9514172	9517853	-	CBG13602	CBP09420	CeI	12741540	12744708	-	W02A11.2
CbI	9518871	9522249	+	CBG13603	CBP09421	CeI	12746224	12749090	+	W02A11.3
CbI	9522841	9524913	+	CBG13604	CBP03312	CeI	12749726	12753422	+	W02A11.4
CbI	9525791	9526743	-	CBG13605	CBP03313	CeI	13960296	13961263	+	Y71A12B.1
CbI	9527260	9529319	+	CBG13606	CBP17880	CeI	13951468	13959746	-	Y71A12B.9
CbI	9548162	9551078	-	CBG13613	CBP09407	CeI	13693489	13695689	-	W04A4.6
CbI	9579144	9593863	+	CBG13617	CBP03314	CeI	13910334	13921972	+	Y71A12B.4
CbI	9601466	9610400	-	CBG13620	CBP03315	CeI	13869594	13895327	+	W04A8.7
CbI	9612055	9615512	-	CBG13621	CBP09409	CeI	13861197	13867669	+	W04A8.6
CbI	9615814	9620011	+	CBG13622	CBP03316	CeI	13843542	13848110	-	W04A8.1
CbI	9620855	9623098	+	CBG13623	CBP17884	CeI	13836275	13840251	-	W09G3.1a
CbI	9623417	9638963	+	CBG13624	CBP03318	CeI	13823114	13836099	-	W09G3.6
CbI	9639635	9640369	+	CBG13626	CBP17885	CeI	13820331	13822422	-	W09G3.8
CbI	9640539	9642807	+	CBG13627	CBP03319	CeI	13815258	13820230	-	W09G3.2
CbI	9643565	9664599	+	CBG13628	CBP03321	CeI	13807193	13810330	-	W09G3.7a
CbI	9653226	9658381	+	CBG13631	CBP03320	CeX	15726054	15731530	+	ZK662.4
CbI	9668065	9668528	+	CBG13634	CBP09412	CeI	13800857	13802258	-	Y37H9A.6
CbI	9668662	9674095	-	CBG13635	CBP03322	CeI	13732789	13740108	-	Y6B3B.10
CbI	9679994	9682963	-	CBG13636	CBP03323	CeI	13743340	13759242	-	Y6B3B.9
CbI	9688662	9689879	+	CBG13637	CBP03324	CeI	13754979	13757317	+	Y6B3B.7
CbI	9691016	9698690	-	CBG13639	CBP24793	CeI	13759454	13764342	-	Y6B3B.5b
CbI	9699452	9701272	+	CBG13640	CBP09414	CeI	13764855	13767080	+	Y6B3B.12
CbI	9719437	9723103	+	CBG13644	CBP03326	CeI	13787017	13800283	+	Y37H9A.3
CbI	9730004	9735742	-	CBG13647	CBP09418	CeX	481452	486434	+	F38G1.1
CbI	9751783	9759126	+	CBG13649	CBP03327	CeI	11987629	11993560	+	Y53C10A.4
CbI	9759583	9762570	-	CBG13650	CBP03328	CeI	12006904	12010486	+	Y53C10A.5
CbI	9802857	9804877	-	CBG24559	CBP13509	CeI	12176479	12178578	-	R05D7.3
CbI	9817813	9822192	+	CBG18704	CBP19366	CeI	12010875	12013119	-	Y53C10A.6
CbI	9843103	9847217	-	CBG18699	CBP04400	CeI	11961919	11970084	-	Y53C10A.12
CbI	9867987	9876118	-	CBG18698	CBP23782	CeI	11955137	11960954	+	R06C1.6
CbI	9891112	9892378	+	CBG18693	CBP04407	CeI	11915766	11917328	-	R09B3.1
CbI	9895097	9895731	+	CBG18690	CBP04405	CeI	11920269	11920798	-	R09B3.5
CbI	9896184	9901338	+	CBG18689	CBP04404	CeI	11921247	11925834	-	R06C1.1
CbI	9902025	9904266	+	CBG18688	CBP04403	CeI	11926148	11932030	-	R06C1.2
CbI	9905781	9908374	+	CBG18687	CBP19363	CeI	11933397	11937629	-	R06C1.3
CbI	9997297	10000562	-	CBG15860	CBP10063	CeI	11852871	11857282	+	Y47H9C.2
CbI	10042335	10050490	+	CBG15846	CBP03780	CeI	11885928	11895269	+	Y47H9C.5
CbI	10087606	10093998	+	CBG15841	CBP10060	CeI	11902121	11904369	+	Y47H9C.8
CbI	10094367	10096931	-	CBG15840	CBP03822	CeI	11899835	11901842	-	Y47H9C.7
CbI	10105656	10107047	+	CBG15838	CBP18473	CeI	12053358	12054715	-	F58D5.9
CbI	10108346	10113108	-	CBG15837	CBP10058	CeI	12068960	12073009	-	F58D5.1
CbI	10123847	10131479	-	CBG15834	CBP10057	CeI	12056007	12067904	-	F58D5.4b
CbI	10137494	10143084	-	CBG15832	CBP18505	CeI	12078046	12080970	+	F58D5.3
CbI	10209179	10212352	-	CBG15823	CBP10050	CeI	13728243	13732571	-	Y6B3B.11
CbI	10342252	10346330	+	CBG15806	CBP03778	CeI	11619828	11624261	+	C17D12.1a
CbI	10348557	10357959	-	CBG15805	CBP18499	CeI	11612733	11619423	-	C17D12.7
CbI	10364289	10366859	-	CBG15804	CBP03777	CeI	11697088	11698943	-	T22H2.5b
CbI	10408076	10413515	+	CBG15800	CBP03796	CeI	11580542	11585581	-	F15D3.6
CbI	10424787	10437644	+	CBG08707	CBP02144	CeI	12577094	12580917	-	F33E2.2c
CbI	10438095	10438496	-	CBG08708	CBP22116	CeI	12572643	12573926	+	C49G9.1
CbI	10450824	10452040	+	CBG08710	CBP02145	CeI	12629292	12631205	+	T07D10.2
CbI	10452863	10453187	-	CBG08711	CBP08054	CeI	12632550	12633345	-	T07D10.6
CbI	10454815	10456967	-	CBG08712	CBP16342	CeI	12687332	12689900	+	T26E3.2
CbI	10459874	10461110	-	CBG08713	CBP16343	CeI	12677747	12682166	+	T26E3.3
CbI	10461571	10462475	-	CBG08714	CBP02146	CeI	12673241	12676855	+	T26E3.4
CbI	10462996	10463329	+	CBG08715	CBP08055	CeI	12690023	12690802	-	T26E3.10
CbI	10463410	10465460	-	CBG08716	CBP08056	CeI	12656834	12660195	-	H28O16.2
CbI	10465889	10467842	+	CBG08717	CBP02147	CeI	12660511	12662475	+	H28O16.1c
CbI	10473381	10475014	-	CBG08719	CBP02149	CeI	12543448	12545472	+	W02D9.3
CbI	10476664	10478407	-	CBG08720	CBP08045	CeI	12536511	12540248	-	W02D9.1
CbI	10478893	10480052	+	CBG08721	CBP02150	CeI	12540713	12542246	+	W02D9.2
CbI	10480741	10482982	-	CBG08722	CBP08046	CeI	12531640	12535674	+	K11D2.4
CbI	10486321	10488446	-	CBG08723	CBP16344	CeI	12521477	12526577	+	K11D2.5
CbI	10488872	10490577	-	CBG08724	CBP02151	CeI	12516676	12521022	+	K11D2.3
CbI	10507962	10509211	-	CBG08733	CBP08048	CeIV	8457290	8458819	+	T01B11.3
CbI	10511482	10512773	-	CBG08735	CBP02153	CeI	12612006	12614368	-	T07D10.1
CbI	10515612	10518708	+	CBG08738	CBP02154	CeI	14330405	14336953	+	F49B2.5
CbI	10524466	10525456	-	CBG08740	CBP16347	CeI	14350040	14351923	-	Y105E8A.1
CbI	10526885	10528677	-	CBG08741	CBP16348	CeI	14355855	14366425	-	Y105E8A.2
CbI	10529072	10531691	+	CBG08742	CBP16338	CeI	14366779	14375522	+	Y105E8A.3
CbI	10533069	10535204	-	CBG08744	CBP02155	CeI	14379440	14384135	-	Y105E8A.5
CbI	10535643	10536878	-	CBG08745	CBP16350	CeI	14389573	14392855	-	Y105E8A.6
CbI	10544352	10545963	-	CBG08747	CBP08049	CeI	14409011	14413767	-	Y105E8A.8
CbI	10546345	10549075	+	CBG08748	CBP02157	CeI	14414161	14425537	+	Y105E8A.9
CbI	10554852	10555223	+	CBG08750	CBP16340	CeI	14440911	14441788	+	Y105E8A.11
CbI	10563422	10566782	-	CBG08752	CBP08050	CeI	14468621	14473257	-	Y105E8A.13
CbI	10568334	10569024	-	CBG08754	CBP02159	CeI	14476597	14477135	-	Y105E8A.16
CbI	10569711	10571388	+	CBG08755	CBP08051	CeI	14477624	14484603	+	Y105E8A.17
CbI	10571496	10572910	-	CBG08756	CBP02141	CeI	14704643	14708418	+	Y54E5A.3
CbI	10577715	10579926	+	CBG08757	CBP02142	CeI	14696916	14699832	-	Y54E5A.1
CbI	10628527	10630385	-	CBG19820	CBP23956	CeI	14921898	14923689	+	F21F12.1
CbI	10649647	10671060	-	CBG19814	CBP04602	CeI	14927653	14959685	+	ZK909.2h
CbI	10676095	10684119	+	CBG19812	CBP11304	CeI	14983542	14988579	+	ZK337.2
CbI	10699293	10699828	+	CBG19809	CBP19697	CeI	14975335	14976588	+	ZK909.6
CbI	10701797	10705108	+	CBG19808	CBP04601	CeI	14969645	14973139	+	ZK909.4
CbI	10711996	10713779	+	CBG19806	CBP04600	CeI	14961613	14963531	+	ZK909.3
CbI	10715442	10717456	-	CBG19805	CBP04599	CeI	13545254	13550433	-	Y87G2A.3
CbI	10720471	10723963	-	CBG19804	CBP11300	CeI	14683825	14690681	-	Y105E8B.9
CbI	10730261	10731253	+	CBG19800	CBP19693	CeI	14665514	14669366	+	Y105E8B.5
CbI	10731605	10734670	+	CBG19799	CBP04598	CeI	14660234	14665188	+	Y105E8B.3
CbI	10735487	10737315	+	CBG19798	CBP04597	CeI	14655911	14659139	+	Y105E8B.4
CbI	10737970	10739880	+	CBG19797	CBP04596	CeI	14652183	14654671	+	Y105E8B.7
CbI	10740153	10742794	-	CBG19796	CBP04595	CeI	14642744	14650679	-	Y105E8B.2a
CbI	10749417	10752596	-	CBG19793	CBP04593	CeI	14629633	14639077	-	Y105E8B.1a
CbI	10762511	10767347	-	CBG19792	CBP04592	CeI	14600186	14610877	-	Y105E8A.25
CbI	10768152	10773356	-	CBG19791	CBP19710	CeI	14593530	14598930	-	Y105E8A.29
CbI	10773992	10778879	-	CBG19790	CBP19709	CeI	14575486	14588979	-	Y105E8A.24a
CbI	10780918	10786937	-	CBG19789	CBP04591	CeI	14560306	14573962	-	Y105E8A.23
CbI	10787410	10792310	+	CBG19788	CBP19692	CeI	14537650	14553030	+	Y105E8A.26
CbI	10801996	10804029	-	CBG19786	CBP11298	CeI	14520781	14526833	-	Y105E8A.22
CbI	10804455	10809385	-	CBG19785	CBP19708	CeI	14507939	14518657	-	Y105E8A.21
CbI	10809746	10817749	-	CBG19784	CBP04647	CeI	14495067	14503027	-	Y105E8A.20
CbI	10818254	10820671	-	CBG19783	CBP04646	CeI	14485037	14494868	-	Y105E8A.19
CbI	10822252	10824171	+	CBG19782	CBP19690	CeI	13594387	13596943	-	Y87G2A.10
CbI	10824385	10828911	+	CBG19781	CBP04645	CeI	13597540	13606623	-	Y87G2A.11
CbI	10830627	10832795	+	CBG19780	CBP04644	CeI	13607117	13611512	-	Y87G2A.13
CbI	10842782	10843618	+	CBG19778	CBP04643	CeI	13634783	13636527	-	W09C5.1
CbI	10851268	10860639	+	CBG19775	CBP04641	CeI	13648553	13656515	-	W09C5.5
CbI	10866775	10867466	+	CBG19772	CBP04640	CeI	13661110	13661803	-	W09C5.6a
CbI	10868021	10871147	-	CBG19771	CBP04639	CeI	13662353	13666257	+	W09C5.7
CbI	10871529	10872163	+	CBG19770	CBP04638	CeI	13666600	13667229	-	W09C5.8
CbI	10873008	10880297	-	CBG19769	CBP11294	CeI	13671655	13683002	+	W04A4.5
CbI	10880441	10883158	+	CBG19768	CBP04637	CeI	15061143	15061736	+	F31C3.5
CbI	10884521	10886889	+	CBG19767	CBP04636	CeI	14763459	14764494	-	F39B2.11
CbI	10887952	10889284	-	CBG19766	CBP11293	CeI	14765197	14766550	+	F39B2.10
CbI	10890852	10891407	-	CBG19764	CBP11292	CeI	14768054	14768664	+	F39B2.6
CbI	10891630	10897816	+	CBG19763	CBP23955	CeI	14768839	14777044	-	F39B2.8
CbI	10902757	10905612	+	CBG19762	CBP04635	CeI	14778821	14783114	-	F39B2.7
CbI	10907585	10923474	+	CBG19759	CBP04633	CeI	14785395	14795914	-	F39B2.4b
CbI	10924584	10935809	-	CBG19758	CBP04631	CeI	15013818	15021992	-	F33H2.5
CbI	10936009	10941844	+	CBG19757	CBP19687	CeI	15010002	15013641	+	ZK337.5
CbI	10942086	10957446	+	CBG19756	CBP04630	CeI	15002891	15009703	+	ZK337.1b
CbI	10998937	11002538	+	CBG19751	CBP04628	CeI	14709428	14714638	-	Y54E5A.4
CbI	11004901	11005930	+	CBG19750	CBP11290	CeI	14715284	14715985	-	Y54E5A.5
CbI	11006510	11009522	+	CBG19749	CBP04627	CeI	14716407	14719047	-	Y54E5A.6
CbI	11010119	11015050	-	CBG19748	CBP04626	CeI	14719303	14722870	+	Y54E5A.7
CbI	11017749	11018990	-	CBG19746	CBP19705	CeI	14745821	14746740	+	K05C4.7
CbI	11019137	11024136	-	CBG19745	CBP19704	CeI	14747709	14750640	+	K05C4.6
CbI	11025273	11030952	-	CBG19744	CBP04625	CeI	14750973	14755787	+	K05C4.5
CbI	11031922	11036507	-	CBG19743	CBP04624	CeI	14730039	14732849	-	K05C4.11
CbI	11040039	11040656	-	CBG19742	CBP19703	CeI	14728839	14729457	-	K05C4.2
CbI	11040925	11041876	-	CBG19741	CBP04623	CeI	14727474	14728580	-	K05C4.1
CbI	11042017	11043420	+	CBG19740	CBP11289	CeI	14724848	14727103	+	Y54E5A.8a
CbI	11048422	11054462	-	CBG19739	CBP04622	CeI	15061912	15066882	-	F31C3.6a
CbI	11058542	11060708	-	CBG19738	CBP04621	CeI	15059264	15060538	-	F31C3.4
CbI	11073454	11086649	-	CBG19737	CBP11288	CeI	15050003	15058278	-	F31C3.3
CbI	11096613	11102636	+	CBG19735	CBP04620	CeI	15044495	15048519	+	F31C3.2b
CbI	11105948	11107459	+	CBG19733	CBP04618	CeI	15039326	15041157	-	F33H2.8
CbI	11108550	11110534	-	CBG19732	CBP04617	CeI	15035890	15038668	-	F33H2.7
CbI	11111266	11113828	+	CBG19731	CBP11286	CeIII	8096657	8098073	-	K06H7.8
CbI	11131519	11134867	+	CBG19728	CBP04615	CeI	14880280	14883496	+	F11C3.2
CbI	11135575	11139763	-	CBG19727	CBP11284	CeIV	11049571	11052422	+	F36H1.3
CbI	11143237	11145594	+	CBG19724	CBP04614	CeI	15023040	15024697	-	F33H2.6
CbI	11146692	11153817	+	CBG19723	CBP11281	CeI	15025591	15031098	-	F33H2.1
CbI	11154012	11160829	-	CBG19722	CBP04613	CeI	15031338	15035800	+	F33H2.2
CbI	11169750	11173878	-	CBG19719	CBP19701	CeI	14848050	14851123	+	F32A7.4
CbI	11190369	11200237	+	CBG19714	CBP04611	CeI	14858258	14863849	-	F32A7.6
CbI	11194851	11197404	-	CBG19715	CBP23953	CeI	14860936	14862725	+	F32A7.7
CbI	11200951	11201972	+	CBG19713	CBP04610	CeI	14805809	14806730	+	K11B4.2
CbI	11202577	11205370	+	CBG19712	CBP04609	CeI	14803017	14805165	+	K11B4.1
CbI	11209035	11213962	+	CBG19711	CBP23952	CeI	14799176	14802173	+	F39B2.1
CbI	11214319	11215693	+	CBG19710	CBP11302	CeI	14798389	14798915	+	F39B2.2
CbI	11216123	11218729	-	CBG19709	CBP11299	CeI	14796336	14797600	-	F39B2.3
CbI	11219391	11220061	+	CBG19708	CBP23951	CeIV	9972026	9972670	-	C47E12.12
CbI	11245971	11251929	+	CBG19705	CBP04607	CeI	14823883	14828340	-	Y54E5B.2
CbI	11252881	11255184	-	CBG19704	CBP04603	CeI	14828542	14829659	+	Y54E5B.3b
CbI	11256337	11256853	-	CBG19703	CBP04606	CeI	14830187	14831851	+	Y54E5B.4
CbI	11257948	11260932	-	CBG19702	CBP04605	CeIII	6587832	6589208	+	F20H11.5
CbI	11261052	11271304	+	CBG19701	CBP04604	CeI	14837993	14842939	-	F32A7.3a
CbII	3651	5361	-	CBG01067	CBP05903	CeII	9647849	9649135	+	ZK1307.5
CbII	5889	7194	-	CBG01066	CBP00260	CeII	9649402	9650798	+	ZK1307.9
CbII	8246	9355	+	CBG01064	CBP00257	CeII	9653076	9653782	-	ZK1307.2
CbII	11815	13456	-	CBG01062	CBP05902	CeII	9654342	9655442	-	ZK1307.1a
CbII	16095	17994	+	CBG01060	CBP13927	CeII	9660826	9662751	-	ZK1320.4
CbII	18311	20109	+	CBG01059	CBP00251	CeII	9674892	9677034	+	ZK1320.6
CbII	20721	21983	+	CBG01058	CBP00249	CeII	9671527	9673152	+	ZK1320.7
CbII	22899	24819	+	CBG01057	CBP05901	CeII	9669236	9671277	+	ZK1320.12b
CbII	28114	29773	-	CBG01056	CBP00245	CeII	9663527	9665575	-	ZK1320.5
CbII	32061	33060	-	CBG01055	CBP05900	CeII	9680738	9682917	+	ZK1320.13
CbII	33260	34912	+	CBG01054	CBP13926	CeII	9684151	9686622	-	ZK1320.9
CbII	35880	38219	+	CBG01053	CBP13925	CeII	9714013	9716373	-	Y53C12A.1
CbII	39527	40733	+	CBG01052	CBP00238	CeII	9701869	9703610	-	Y53C12A.4
CbII	41072	43283	+	CBG01051	CBP00236	CeII	9703932	9706299	-	Y53C12A.3
CbII	43740	46313	+	CBG01050	CBP00234	CeII	9706700	9708791	-	Y53C12A.2
CbII	51162	51925	+	CBG01049	CBP13924	CeII	9753941	9755087	+	ZK1321.1
CbII	53679	54468	-	CBG01048	CBP05899	CeII	9750422	9752215	-	Y53C12B.7
CbII	55554	62186	-	CBG01046	CBP13977	CeII	9700502	9701319	+	Y53C12A.7
CbII	56203	58250	+	CBG01047	CBP13923	CeII	9721750	9724437	-	Y53C12B.6
CbII	78022	81069	+	CBG01042	CBP00232	CeII	9739290	9742784	-	Y53C12B.2
CbII	81292	83897	+	CBG01041	CBP00230	CeII	9743042	9745978	-	Y53C12B.1
CbII	84526	88101	-	CBG01040	CBP00229	CeII	9746645	9749781	+	Y53C12B.3b
CbII	93788	95355	-	CBG01038	CBP05896	CeII	9689756	9691797	-	ZK1320.10
CbII	107881	110258	-	CBG01037	CBP00223	CeII	9758165	9767898	+	ZK1321.2c
CbII	111051	114746	+	CBG01036	CBP05895	CeII	9768503	9769752	-	ZK1321.3
CbII	116580	118887	-	CBG01035	CBP13975	CeII	9770871	9773788	-	ZK1321.4
CbII	123596	125975	-	CBG01033	CBP00220	CeII	9783729	9787264	-	T10B9.7
CbII	127056	127809	+	CBG01032	CBP05894	CeII	9775149	9775787	-	T10B9.9
CbII	138606	140372	-	CBG01028	CBP00219	CeII	9805538	9807443	-	T10B9.4
CbII	140688	142509	-	CBG01027	CBP05893	CeII	9800771	9802632	-	T10B9.3
CbII	143309	144622	+	CBG01026	CBP00217	CeII	9826424	9827837	-	Y53C12C.1
CbII	148316	150513	-	CBG01024	CBP00209	CeII	9831559	9834275	-	ZK938.3
CbII	150653	152566	+	CBG01023	CBP05892	CeII	9835132	9836836	+	ZK938.4
CbII	160413	161658	+	CBG01020	CBP13921	CeII	9837103	9838213	-	ZK938.2
CbII	166662	168664	-	CBG01018	CBP00208	CeII	9400736	9403049	-	Y51B9A.6
CbII	171135	172350	+	CBG01016	CBP13918	CeII	9407766	9408871	+	Y51B9A.4
CbII	179717	181282	-	CBG01012	CBP05887	CeII	12060228	12062522	-	Y17G7B.11
CbII	184667	186000	-	CBG01010	CBP05886	CeII	12064988	12067471	+	Y17G7B.14
CbII	194891	202639	-	CBG01007	CBP05885	CeII	9955097	9962065	+	R53.3a
CbII	203723	207993	+	CBG01006	CBP05884	CeII	9963074	9966992	-	R53.2
CbII	208439	209045	+	CBG01005	CBP00299	CeII	9967387	9967958	-	R53.4
CbII	209800	210593	-	CBG01004	CBP05883	CeII	9968592	9969487	+	R53.6
CbII	220350	221788	-	CBG01002	CBP13972	CeII	9931774	9934275	+	C05C10.4
CbII	228250	234930	-	CBG00999	CBP05882	CeII	9902970	9909056	-	F26C11.3
CbII	238248	241002	-	CBG00998	CBP05881	CeII	9897771	9900168	-	F26C11.2
CbII	242338	248640	+	CBG00997	CBP00293	CeII	9892700	9897250	+	F26C11.1
CbII	251264	255155	-	CBG00996	CBP00291	CeII	9886953	9890852	-	C08H9.2
CbII	259801	261218	+	CBG00994	CBP05880	CeII	9881133	9882262	+	C08H9.15
CbII	281423	286758	+	CBG00989	CBP00289	CeII	9971465	9974615	-	R53.7a
CbII	291133	291904	-	CBG00988	CBP05878	CeII	9976616	9977743	+	R53.8
CbII	297075	298680	-	CBG00986	CBP00287	CeII	14492842	14494310	-	K10H10.2
CbII	298976	300454	+	CBG00985	CBP00286	CeII	14489699	14492456	+	K10H10.1
CbII	301529	303131	-	CBG00984	CBP05877	CeII	14485728	14488573	-	C13B4.2
CbII	309245	315682	-	CBG00983	CBP00284	CeII	14470424	14479517	-	C13B4.1
CbII	320181	322387	+	CBG00982	CBP00283	CeII	14462280	14464623	+	Y54G11B.1
CbII	337574	341385	+	CBG00981	CBP05876	CeII	14441330	14447032	+	K04B12.3
CbII	344137	347478	-	CBG00980	CBP05875	CeII	14434911	14437854	-	K04B12.2a
CbII	385539	388257	+	CBG00975	CBP05872	CeII	14507987	14510053	+	K10H10.10
CbII	391105	397299	+	CBG00973	CBP00276	CeII	9944048	9946897	+	R53.1
CbII	397606	400491	+	CBG00972	CBP13913	CeII	9940672	9943702	+	C05C10.6b
CbII	401211	401942	-	CBG00971	CBP05870	CeII	9938054	9938846	-	C05C10.7
CbII	403058	405534	-	CBG00970	CBP00275	CeII	9934458	9936799	-	C05C10.3
CbII	406520	407322	-	CBG00969	CBP05869	CeII	9969604	9970396	-	R53.5
CbII	415605	423529	+	CBG00965	CBP05866	CeII	9622876	9624081	-	T15H9.7
CbII	423982	425911	-	CBG00964	CBP00271	CeII	9624550	9626325	+	ZK1307.8
CbII	435754	437899	+	CBG00962	CBP00270	CeII	9588268	9589671	-	E02H1.2
CbII	438081	439843	+	CBG00961	CBP00267	CeII	9589874	9591057	-	E02H1.1
CbII	440017	442136	-	CBG00960	CBP13970	CeII	9591316	9592764	+	E02H1.3
CbII	442710	446923	-	CBG00959	CBP13969	CeII	9592957	9594804	+	E02H1.4
CbII	447295	449987	-	CBG00958	CBP13968	CeII	9595137	9596437	+	E02H1.5
CbII	450220	452059	-	CBG00957	CBP00261	CeII	9596612	9597299	+	E02H1.6
CbII	452349	453161	-	CBG00956	CBP13967	CeII	9597535	9598018	+	E02H1.8
CbII	460564	466426	-	CBG00954	CBP00259	CeII	9584404	9586687	-	F35H8.6
CbII	472819	477163	-	CBG00952	CBP00256	CeII	9555426	9557303	+	F35H8.2
CbII	477504	480697	-	CBG00951	CBP05865	CeII	9557655	9559258	+	F35H8.3
CbII	505982	523329	-	CBG00948	CBP00250	CeII	9576219	9580988	+	F35H8.5
CbII	523828	532642	-	CBG00946	CBP13965	CeI	7492304	7494168	-	T28F4.3
CbII	534071	536523	-	CBG00945	CBP00247	CeII	9249044	9250343	-	T26C5.4
CbII	536915	548486	+	CBG00943	CBP00244	CeII	9236574	9248606	+	T26C5.3c
CbII	542321	542984	-	CBG00944	CBP05860	CeII	9245976	9246629	-	T26C5.5
CbII	559765	563104	+	CBG00939	CBP00242	CeII	9233149	9235917	+	T26C5.2
CbII	574278	577188	-	CBG00938	CBP00240	CeII	9161295	9163205	+	W07A12.7
CbII	577431	578858	+	CBG00937	CBP05858	CeII	9163357	9165486	-	W07A12.8
CbII	580855	589370	+	CBG00936	CBP13912	CeII	9165979	9167710	-	T23G7.3
CbII	589792	599129	+	CBG00934	CBP00235	CeII	9167952	9172835	-	T23G7.2a
CbII	593573	597904	-	CBG00935	CBP20861	CeII	9169867	9172121	+	T23G7.1
CbII	599620	642350	+	CBG00928	CBP00233	CeII	9173232	9177057	-	T23G7.4
CbII	630197	633763	-	CBG00929	CBP00231	CeII	10185793	10187819	-	R05H5.1
CbII	642598	644319	-	CBG00927	CBP05855	CeII	9177210	9178343	+	T23G7.5
CbII	674392	679661	-	CBG00920	CBP20860	CeII	9259271	9261884	-	C01G6.1a
CbII	683477	685722	-	CBG00919	CBP00228	CeII	9269805	9271063	+	C01G6.3
CbII	697260	703701	-	CBG00915	CBP00227	CeII	9139619	9145082	+	Y9C2UA.1b
CbII	709891	714657	-	CBG00912	CBP05849	CeII	9148353	9152221	+	W07A12.4
CbII	716619	730452	+	CBG00911	CBP05848	CeII	9198257	9206849	+	ZK1067.1
CbII	737741	745145	-	CBG00910	CBP00226	CeII	9190031	9194206	-	ZK1067.5
CbII	752491	766432	-	CBG00908	CBP00225	CeII	9178793	9188242	-	ZK1067.6
CbII	774005	778656	-	CBG00907	CBP05845	CeII	9210307	9212935	+	ZK1067.4
CbII	783381	796427	-	CBG00906	CBP00224	CeII	9215146	9222764	+	ZK1067.2
CbII	804545	806885	-	CBG00905	CBP05844	CeII	9225499	9227067	-	ZK1067.7
CbII	832522	834408	+	CBG00899	CBP05842	CeII	10199862	10200726	-	R05H5.5
CbII	842573	846931	-	CBG00897	CBP00216	CeII	10206686	10209301	+	T01E8.1
CbII	861069	864164	-	CBG00896	CBP00215	CeII	10218383	10219646	+	T01E8.2
CbII	877250	878492	-	CBG00894	CBP00213	CeII	10192440	10193331	+	R05H5.7
CbII	889107	892482	+	CBG00890	CBP13910	CeII	10188221	10190859	-	R05H5.2
CbII	899213	901728	+	CBG00888	CBP00303	CeII	10172836	10174191	+	F33H1.3
CbII	903898	927492	-	CBG00885	CBP00302	CeII	10157864	10169232	-	F33H1.1a
CbII	931477	935478	-	CBG00884	CBP00301	CeII	9294016	9295664	-	C01G6.9
CbII	935587	939917	+	CBG00883	CBP00300	CeII	9291930	9293890	+	C01G6.7
CbII	957931	971221	-	CBG00879	CBP00297	CeII	9275696	9279951	-	C01G6.5
CbII	984203	986863	-	CBG00875	CBP00295	CeII	9271637	9272935	-	C01G6.4
CbII	996017	1003448	-	CBG00873	CBP00294	CeII	9341470	9346477	-	F42A8.1
CbII	1003910	1006918	+	CBG00872	CBP13908	CeII	9350782	9352643	-	F42A8.2
CbII	1007166	1010171	-	CBG00871	CBP00292	CeII	9352912	9354084	+	F42A8.3
CbII	1076854	1080169	-	CBG00864	CBP13952	CeII	10137579	10138963	+	F27E5.4
CbII	1082731	1087037	-	CBG00863	CBP13951	CeII	10139510	10141257	+	F27E5.1
CbII	1087200	1090576	+	CBG00862	CBP00285	CeII	10141368	10144103	-	F27E5.3
CbII	1099261	1110262	-	CBG00861	CBP13950	CeII	10146759	10152356	+	F27E5.2
CbII	1156074	1158719	+	CBG00853	CBP00281	CeII	10300734	10302692	-	ZK970.2
CbII	1156544	1157536	-	CBG00854	CBP05921	CeII	10301157	10301777	+	ZK970.3
CbII	1229191	1233935	+	CBG00843	CBP13903	CeII	10180110	10182645	-	F33H1.5
CbII	1259090	1266166	+	CBG18713	CBP23784	CeII	10231219	10235418	+	T01E8.8
CbII	1270187	1283338	-	CBG18715	CBP04410	CeII	10222788	10228977	+	T01E8.3
CbII	1302970	1306456	-	CBG18721	CBP04411	CeII	9520206	9521581	-	AH6.4
CbII	1368842	1374872	-	CBG18727	CBP04415	CeII	10248901	10250781	+	F54B3.3
CbII	1379003	1393674	+	CBG20217	CBP24022	CeII	10242719	10247520	-	T01E8.5
CbII	1395977	1396858	+	CBG20218	CBP04740	CeII	10240324	10242400	-	T01E8.6
CbII	1437607	1453929	+	CBG20223	CBP04741	CeII	9296320	9310213	-	C01G6.8a
CbII	1454991	1462411	-	CBG20224	CBP04742	CeII	9338909	9341131	+	D2013.9
CbII	1463350	1477981	-	CBG20225	CBP04743	CeII	9333965	9338649	+	D2013.8a
CbII	1479000	1484510	-	CBG20226	CBP24023	CeII	9331574	9333528	+	D2013.7
CbII	1487706	1490247	-	CBG20227	CBP04744	CeII	9329686	9330989	+	D2013.6
CbII	1490978	1507380	-	CBG20228	CBP24024	CeII	9324800	9329198	+	D2013.5
CbII	1508333	1510437	-	CBG20229	CBP04745	CeII	9323872	9324612	+	D2013.10
CbII	1511627	1513778	+	CBG20230	CBP04746	CeII	9321980	9322821	-	D2013.1
CbII	1515725	1522868	-	CBG20231	CBP04747	CeII	9319790	9321500	+	D2013.2
CbII	1524773	1527775	+	CBG20232	CBP04748	CeII	9317600	9319384	-	D2013.3
CbII	1552154	1561506	-	CBG20236	CBP04749	CeII	10283974	10295604	-	ZK970.1a
CbII	1576982	1586650	+	CBG21979	CBP05193	CeII	4128098	4134833	-	T08H4.3
CbII	1593036	1597698	+	CBG21978	CBP05191	CeII	4146338	4149389	+	F56D3.1
CbII	1609952	1641226	-	CBG21973	CBP05220	CeII	4186670	4208260	+	F31D5.3b
CbII	1620832	1632615	+	CBG21974	CBP05219	CeII	4195024	4204141	-	F31D5.5
CbII	1653133	1677489	-	CBG21967	CBP05217	CeII	4155769	4167131	+	R03H10.2
CbII	1682934	1690376	-	CBG21964	CBP05216	CeII	4215612	4218173	+	F31D5.2
CbII	1692694	1697602	-	CBG21963	CBP24246	CeII	4309829	4312207	-	Y52E8A.4
CbII	1756888	1759325	-	CBG21950	CBP20274	CeII	4238207	4244689	+	C16A11.2a
CbII	1778667	1781647	-	CBG21947	CBP05215	CeII	4253046	4255275	+	C16A11.1
CbII	1782936	1785497	+	CBG21946	CBP20263	CeIV	9890644	9891960	-	F32B6.4
CbII	1785664	1789641	+	CBG21945	CBP05214	CeII	4257086	4258775	-	C16A11.8
CbII	1802800	1806509	+	CBG21942	CBP05212	CeI	7212722	7215718	-	C01H6.2
CbII	1808320	1810868	+	CBG21941	CBP20262	CeI	7199371	7202038	-	M05B5.5a
CbII	1825392	1826937	+	CBG21938	CBP05211	CeI	7210373	7211639	-	C01H6.1
CbII	1834228	1837532	-	CBG21936	CBP11998	CeI	7191193	7193596	+	M05B5.6
CbII	1838634	1840488	-	CBG21935	CBP11997	CeI	7194758	7196290	+	M05B5.3
CbII	1840906	1843128	-	CBG21934	CBP11996	CeI	7196670	7198621	+	M05B5.4
CbII	1843470	1846282	+	CBG21933	CBP05210	CeI	7216420	7217817	-	C01H6.3
CbII	1848759	1852965	-	CBG21932	CBP05209	CeI	7218724	7220739	+	C01H6.4
CbII	1863188	1865819	-	CBG21929	CBP11995	CeI	7223098	7229083	+	C01H6.5c
CbII	1866922	1869489	-	CBG21928	CBP05208	CeI	7232965	7235673	+	C01H6.7
CbII	1869835	1872309	-	CBG21927	CBP20271	CeI	7236092	7237408	+	C01H6.8
CbII	1872776	1875036	-	CBG21926	CBP05207	CeI	7230597	7232266	+	C01H6.6
CbII	1882228	1884267	+	CBG21925	CBP20260	CeI	7181084	7182247	-	M05B5.2
CbII	1900097	1905958	-	CBG21923	CBP05206	CeI	7131192	7136269	-	K10D3.2
CbII	1906649	1910916	+	CBG21922	CBP05205	CeI	7247215	7251884	-	R06C7.3
CbII	1914308	1915195	-	CBG21920	CBP11993	CeI	7253124	7254148	+	R06C7.4
CbII	1915466	1916371	-	CBG21919	CBP11992	CeI	9486626	9488663	-	F30A10.2
CbII	1916487	1917542	+	CBG21918	CBP05204	CeI	7254272	7254938	-	R06C7.6
CbII	1917785	1919479	+	CBG21917	CBP05203	CeI	7255131	7256807	-	R06C7.5a
CbII	1928742	1931668	-	CBG21912	CBP20268	CeI	7263658	7266752	+	R06C7.9
CbII	1943645	1949135	+	CBG21910	CBP20258	CeI	7277489	7280304	-	F21C3.1
CbII	1971089	1971793	+	CBG21904	CBP05199	CeI	7287932	7288442	-	F21C3.3
CbII	1972575	1975830	+	CBG21903	CBP05198	CeI	7288784	7291002	-	F21C3.4
CbII	1976733	1977472	+	CBG21902	CBP20255	CeI	7291261	7291871	-	F21C3.5
CbII	1988297	1989622	-	CBG21899	CBP05197	CeI	7299403	7300702	+	F13G3.1
CbII	1991850	1994091	-	CBG21898	CBP05196	CeI	7302169	7303818	+	F13G3.2
CbII	1994227	1995623	-	CBG21897	CBP24241	CeI	7303916	7304960	+	F13G3.12
CbII	1995644	1999591	+	CBG21896	CBP05195	CeI	7305076	7308093	-	F13G3.3
CbII	2000091	2001188	+	CBG21895	CBP05194	CeI	7308483	7309025	-	F13G3.4
CbII	2002206	2003314	+	CBG21894	CBP05192	CeI	7309520	7311099	-	F13G3.5
CbII	2003768	2006110	+	CBG21893	CBP20253	CeI	7311611	7312817	-	F13G3.6
CbII	2006534	2008113	-	CBG21892	CBP24240	CeI	7313272	7314826	+	F13G3.7a
CbII	2008597	2011052	-	CBG21891	CBP05218	CeI	7315247	7316648	+	F13G3.11
CbII	2027977	2032936	+	CBG03650	CBP21313	CeII	4276207	4279119	+	C01F1.4
CbII	2049461	2055660	-	CBG03654	CBP06642	CeII	4301601	4305148	+	C01F1.1
CbII	2056594	2058690	-	CBG03655	CBP01051	CeII	4299650	4300710	+	C01F1.2
CbII	2059418	2063881	-	CBG03656	CBP14890	CeII	4295094	4298876	+	C01F1.3
CbII	2074052	2080331	+	CBG03659	CBP06683	CeII	4282583	4288162	-	C01F1.6
CbII	2082309	2084924	+	CBG03660	CBP01054	CeII	4279782	4281821	-	C01F1.5
CbII	2126536	2131067	-	CBG03666	CBP01056	CeII	4335701	4338418	+	H20J04.3
CbII	2133400	2143769	-	CBG03667	CBP21316	CeII	4329025	4332500	+	H20J04.4
CbII	2144148	2145547	-	CBG03668	CBP06584	CeII	4326713	4328138	+	H20J04.5
CbII	2146448	2148178	-	CBG03669	CBP14891	CeII	4324360	4325860	+	H20J04.8
CbII	2148807	2149460	-	CBG03670	CBP21317	CeII	4323256	4323909	+	H20J04.6
CbII	2156047	2167076	+	CBG03673	CBP06599	CeII	4359076	4367923	+	B0286.2
CbII	2167982	2170690	+	CBG03674	CBP06603	CeII	4368484	4369612	+	B0286.6
CbII	2170878	2176542	-	CBG03675	CBP01060	CeII	4369741	4372509	-	B0286.3
CbII	2177954	2185000	-	CBG03676	CBP01062	CeII	4372940	4376393	-	B0286.4a
CbII	2191610	2195095	-	CBG03678	CBP14892	CeII	4379876	4383280	-	B0286.5
CbII	2234298	2236784	+	CBG03681	CBP01066	CeII	4420298	4422202	+	ZK430.2
CbII	2245771	2250820	-	CBG03683	CBP01067	CeII	4422616	4424884	-	ZK430.7
CbII	2251108	2260994	+	CBG03684	CBP21319	CeII	4425201	4432487	+	ZK430.1
CbII	2287916	2293982	-	CBG03693	CBP14893	CeII	4441255	4451691	-	T12C9.3
CbII	2329419	2333001	+	CBG13487	CBP22863	CeII	4468160	4470938	+	W06B4.2
CbII	2333447	2346060	+	CBG13485	CBP22862	CeII	4461420	4467721	+	W06B4.3
CbII	2349035	2353409	-	CBG13484	CBP09351	CeII	4471391	4473323	+	W06B4.1
CbII	2360801	2362757	-	CBG13481	CBP09348	CeII	4478618	4480757	+	T05C1.1
CbII	2363070	2364228	+	CBG13480	CBP09347	CeII	4481014	4483711	-	T05C1.2
CbII	2376765	2380597	-	CBG13479	CBP17856	CeII	4529879	4531951	-	B0304.5
CbII	2382337	2385380	-	CBG13478	CBP09346	CeII	4524748	4527887	-	B0304.8
CbII	2385665	2387653	+	CBG13477	CBP03299	CeII	4487783	4489370	-	T05C1.3
CbII	2396406	2403670	+	CBG13474	CBP09344	CeII	4491356	4505134	-	T05C1.4a
CbII	2414238	2419398	-	CBG13471	CBP03298	CeII	4512213	4516021	+	B0304.3
CbII	2424411	2428501	-	CBG13470	CBP17855	CeII	4519056	4522424	+	B0304.1b
CbII	2428683	2429308	+	CBG13469	CBP17806	CeII	4522599	4523121	-	B0304.4
CbII	2429870	2430929	-	CBG13468	CBP09342	CeII	4523631	4524440	+	B0304.2
CbII	2431823	2434963	+	CBG13467	CBP22861	CeII	4613048	4625879	+	F35D11.2b
CbII	2438750	2440808	-	CBG13465	CBP09340	CeII	4620149	4621728	-	F35D11.10
CbII	2451436	2461082	+	CBG13461	CBP22858	CeII	4608405	4611929	+	F35D11.3
CbII	2472836	2476254	+	CBG13459	CBP09336	CeII	4557776	4562456	+	M03A1.3
CbII	2483655	2485285	+	CBG13458	CBP17805	CeII	4550855	4551897	+	K07E1.1
CbII	2519035	2521411	-	CBG13455	CBP09406	CeII	4538975	4540718	-	B0304.9
CbII	2534485	2557205	+	CBG13447	CBP03296	CeII	4572076	4590499	+	M03A1.1a
CbII	2570630	2578851	+	CBG13444	CBP03293	CeII	4591448	4597949	-	M03A1.6b
CbII	2585222	2586342	+	CBG13442	CBP22853	CeII	4601525	4602620	-	F35D11.5
CbII	2587406	2588132	-	CBG13441	CBP09402	CeII	4603421	4604053	+	F35D11.4
CbII	2623088	2625936	-	CBG13432	CBP17850	CeII	4653375	4655919	-	T05A7.5
CbII	2626091	2631586	+	CBG13431	CBP09400	CeII	4649165	4653153	+	Y74E4A.1b
CbII	2635879	2637235	-	CBG13430	CBP03291	CeIV	4048116	4049326	-	W03D2.4
CbII	2643633	2655397	-	CBG13429	CBP03287	CeII	4627981	4637616	-	F35D11.11b
CbII	2688858	2690075	-	CBG13422	CBP03278	CeII	8049071	8050439	-	T05H10.3
CbII	2690832	2693000	+	CBG13421	CBP09398	CeII	8047485	8048938	+	T05H10.2
CbII	2724540	2727494	+	CBG13412	CBP03275	CeII	4693536	4696268	+	F10G7.5
CbII	2728608	2731404	+	CBG13411	CBP17795	CeIV	4352611	4356912	-	W03B1.9
CbII	2758563	2763421	-	CBG13407	CBP17846	CeII	2538495	2543921	+	K02F6.4
CbII	2774643	2780969	-	CBG13402	CBP03273	CeII	10094786	10098600	+	ZK945.1
CbII	2781272	2782115	+	CBG13401	CBP09392	CeII	10098918	10099764	-	ZK945.2
CbII	2782827	2785589	-	CBG13400	CBP03270	CeII	10100240	10102782	+	ZK945.3
CbII	2793890	2794593	-	CBG13398	CBP09390	CeII	10106022	10106813	-	ZK945.6b
CbII	2803913	2806081	+	CBG13395	CBP03307	CeII	9414623	9416342	-	M176.2
CbII	2806578	2808001	-	CBG13394	CBP03305	CeII	9416925	9418028	+	M176.3
CbII	2821728	2823940	+	CBG13391	CBP17791	CeII	9426415	9427596	-	M176.5
CbII	2831517	2833480	+	CBG13388	CBP09386	CeIV	7154707	7155913	+	C34D4.2
CbII	2841817	2844506	+	CBG13385	CBP09384	CeII	9434064	9435972	-	M176.7
CbII	2848364	2849694	+	CBG13383	CBP09382	CeII	10107433	10108315	-	ZK945.7
CbII	2850879	2864511	+	CBG13381	CBP09381	CeII	10109190	10121874	-	ZK945.9
CbII	2868476	2871224	-	CBG13378	CBP22846	CeIV	12880637	12883116	-	ZK896.4
CbII	2874569	2878547	-	CBG13377	CBP03300	CeII	10033359	10038028	-	F52H3.1
CbII	2878747	2883041	-	CBG13376	CBP17842	CeII	10030935	10033119	-	F52H3.2
CbII	2883151	2886003	+	CBG13375	CBP03297	CeII	10030117	10030803	+	F52H3.5
CbII	2887090	2892557	+	CBG13374	CBP17789	CeII	9843291	9846361	-	ZK938.6
CbII	2917495	2920324	-	CBG13370	CBP22844	CeII	10001831	10003882	+	ZK892.3
CbII	2921424	2922679	-	CBG13369	CBP03294	CeII	10000316	10001013	-	ZK892.2
CbII	2923132	2930638	+	CBG13368	CBP03292	CeII	9991320	9999895	+	ZK892.1b
CbII	2947294	2950423	+	CBG13365	CBP09379	CeII	9875090	9877785	+	C08H9.1
CbII	3003013	3006992	-	CBG13355	CBP22840	CeII	8008605	8011322	+	DH11.1
CbII	3010398	3013122	-	CBG13354	CBP22839	CeII	8012757	8014903	+	DH11.2
CbII	3017187	3020305	-	CBG13353	CBP09370	CeII	8017614	8020303	+	C08B11.1
CbII	3020795	3022626	+	CBG13352	CBP09368	CeII	8020840	8022468	-	C08B11.2
CbII	3023371	3028650	+	CBG13351	CBP09365	CeII	8023195	8027664	-	C08B11.3
CbII	3031087	3038075	+	CBG13350	CBP03284	CeII	8028974	8032624	-	C08B11.4
CbII	3040700	3042043	+	CBG13349	CBP03267	CeII	8034400	8035688	-	C08B11.5
CbII	3042424	3044025	+	CBG13348	CBP17785	CeII	8035832	8037267	-	C08B11.6
CbII	3044854	3045738	+	CBG13347	CBP17784	CeII	8037463	8038065	-	C08B11.9
CbII	3045939	3047017	+	CBG13346	CBP09352	CeII	8038301	8039352	-	C08B11.7
CbII	3047477	3049086	-	CBG13345	CBP17838	CeII	8039931	8041638	+	C08B11.8
CbII	3050208	3055073	-	CBG13344	CBP17837	CeII	8042510	8046948	+	T05H10.1
CbII	3058625	3061264	-	CBG13343	CBP09339	CeII	8053076	8054637	+	T05H10.4
CbII	3070461	3074971	-	CBG13342	CBP09334	CeII	8058990	8061385	+	T05H10.8
CbII	3080026	3083230	-	CBG13340	CBP22838	CeII	8062673	8065864	+	T05H10.5c
CbII	3084315	3085620	-	CBG13339	CBP03264	CeII	8066221	8067726	+	T05H10.6b
CbII	3096566	3098902	-	CBG13337	CBP22837	CeII	8075701	8076642	+	K02C4.2
CbII	3100030	3102748	+	CBG13336	CBP22836	CeII	8105660	8106864	-	C41C4.1
CbII	3103078	3103948	-	CBG13335	CBP17835	CeII	8107573	8108857	+	C41C4.9
CbII	3103992	3108300	+	CBG13334	CBP17783	CeII	8108907	8112084	-	C41C4.3
CbII	3110078	3117678	+	CBG13333	CBP17782	CeII	8112591	8124761	-	C41C4.4
CbII	3138137	3140854	-	CBG00748	CBP05803	CeII	8129930	8134222	+	C41C4.6
CbII	3142465	3144243	+	CBG00747	CBP05802	CeII	8134800	8136828	-	C41C4.7a
CbII	3148458	3150711	+	CBG00745	CBP05801	CeII	8141207	8143218	-	F10B5.8
CbII	3151268	3152004	-	CBG00744	CBP05800	CeII	8143805	8144543	+	F10B5.1
CbII	3152196	3154312	-	CBG00743	CBP00147	CeII	8144722	8147071	+	F10B5.2
CbII	3154521	3158829	+	CBG00742	CBP00140	CeII	8147284	8149936	-	F10B5.3
CbII	3167886	3171759	+	CBG00741	CBP00205	CeII	8154692	8156858	-	F10B5.4
CbII	3174498	3175204	-	CBG00740	CBP05799	CeII	8157283	8157914	+	F10B5.9
CbII	3177024	3182440	-	CBG00738	CBP05798	CeII	8081143	8087107	-	K02C4.3
CbII	3183917	3185203	-	CBG00737	CBP00188	CeII	13151441	13153212	-	F32A11.3
CbII	3185778	3188548	+	CBG00736	CBP00182	CeII	8078378	8080686	+	K02C4.5
CbII	3194558	3201015	-	CBG00735	CBP00167	CeII	8100296	8104972	-	C41C4.2
CbII	3215854	3221099	-	CBG00733	CBP13888	CeII	8088711	8092610	-	K02C4.4
CbII	3221508	3222910	-	CBG00732	CBP13887	CeII	8158278	8159752	+	F10B5.5
CbII	3223069	3225261	+	CBG00731	CBP05797	CeII	8159850	8162090	-	F10B5.6
CbII	3225514	3231273	-	CBG00730	CBP00181	CeII	8162479	8168433	+	F10B5.7
CbII	3231584	3234587	+	CBG00729	CBP05796	CeII	8168603	8170279	-	T05C12.11
CbII	3251769	3255539	+	CBG00726	CBP00175	CeII	8174858	8177116	-	T05C12.2
CbII	3258852	3262962	+	CBG00724	CBP00162	CeII	8177499	8180289	-	T05C12.4
CbII	3269428	3269877	-	CBG00723	CBP13885	CeII	8181307	8182230	+	T05C12.5
CbII	3270071	3272266	+	CBG00722	CBP20837	CeII	8182399	8184929	-	T05C12.6a
CbII	3272713	3274548	-	CBG00721	CBP05793	CeII	8185367	8187308	+	T05C12.7
CbII	3274829	3278294	+	CBG00720	CBP20836	CeII	8187535	8189875	-	T05C12.8
CbII	3280727	3285133	+	CBG00719	CBP13855	CeII	8192367	8193140	-	T05C12.9
CbII	3293242	3298805	-	CBG00717	CBP00142	CeII	8198725	8203583	+	T05C12.10
CbII	3301388	3306779	-	CBG00716	CBP00139	CeII	8204264	8207286	+	M110.1
CbII	3307658	3308450	+	CBG00715	CBP13854	CeII	8207942	8208271	-	M110.8
CbII	3312055	3326459	-	CBG00709	CBP00133	CeII	8217177	8221165	+	M110.4b
CbII	3313221	3315490	+	CBG00713	CBP20834	CeII	8210585	8212674	-	M110.2
CbII	3320969	3321714	+	CBG00710	CBP00207	CeII	8214720	8216349	-	M110.3
CbII	3331550	3336921	-	CBG00708	CBP13884	CeII	8226253	8228548	+	M110.5b
CbII	3353020	3360616	-	CBG00705	CBP05789	CeII	8363338	8369005	-	M195.3
CbII	3360968	3365768	+	CBG00704	CBP13851	CeII	8361073	8363009	+	M195.2
CbII	3377427	3382919	-	CBG00701	CBP00195	CeII	8350613	8354578	-	C26D10.6a
CbII	3383399	3387567	+	CBG00700	CBP05786	CeII	8346617	8350117	+	C26D10.5a
CbII	3414675	3416470	-	CBG00694	CBP05782	CeII	8327018	8328792	-	C26D10.2a
CbII	3416545	3418004	+	CBG00693	CBP20830	CeII	8325389	8329513	+	C26D10.3
CbII	3418437	3420349	-	CBG00692	CBP20829	CeII	8322985	8324973	-	C26D10.1
CbII	3447686	3456207	-	CBG00686	CBP00170	CeII	8305806	8321394	-	F14F11.1h
CbII	3471760	3472671	-	CBG00684	CBP00168	CeII	8294986	8295275	-	F14F11.2
CbII	3478311	3484730	-	CBG00683	CBP05777	CeII	8424217	8428760	-	F14E5.2b
CbII	3493705	3496327	-	CBG00681	CBP00163	CeII	8407652	8409159	+	F49E12.5a
CbII	3497514	3503488	+	CBG00680	CBP20827	CeII	8412621	8416426	+	F49E12.6
CbII	3521532	3523714	-	CBG00675	CBP05772	CeII	8429973	8431835	-	F14E5.4
CbII	3524058	3525872	+	CBG00674	CBP05771	CeII	8283591	8285404	+	K01C8.10
CbII	3526477	3528341	-	CBG00673	CBP05770	CeII	8281205	8283111	-	K01C8.9
CbII	3528561	3530889	+	CBG00672	CBP00149	CeII	8278609	8280958	+	K01C8.8
CbII	3531112	3531969	-	CBG00671	CBP05769	CeII	8277578	8278437	-	K01C8.6
CbII	3532139	3533178	+	CBG00670	CBP05767	CeII	8276312	8277347	+	K01C8.7
CbII	3533548	3535549	-	CBG00669	CBP05766	CeII	8273587	8275942	-	K01C8.5
CbII	3540453	3544291	-	CBG00667	CBP00144	CeII	8267225	8269364	-	K01C8.2
CbII	3544617	3548888	+	CBG00666	CBP05765	CeII	8265125	8267176	+	K01C8.1
CbII	3557292	3558794	-	CBG00664	CBP00141	CeII	8258143	8259053	-	F35C11.6
CbII	3559083	3562046	+	CBG00663	CBP13849	CeII	8256241	8257475	+	F35C11.7
CbII	3563178	3564622	+	CBG00662	CBP05764	CeII	8253190	8254908	+	F35C11.5
CbII	3565859	3567658	-	CBG00661	CBP00137	CeII	8575499	8577338	+	F54C9.8
CbII	3570470	3572583	+	CBG00660	CBP00135	CeII	8249869	8251641	+	F35C11.4
CbII	3579586	3580993	+	CBG00657	CBP05763	CeII	8242460	8243613	+	F35C11.1
CbII	3593524	3594939	-	CBG00652	CBP13880	CeII	8231241	8232515	+	M110.9
CbII	3595084	3596571	+	CBG00651	CBP13846	CeII	8405935	8406776	+	F49E12.4
CbII	3611440	3612765	-	CBG00647	CBP00201	CeII	8395198	8396050	-	F49E12.7
CbII	3614886	3617762	-	CBG00646	CBP05762	CeII	8392758	8394124	-	F49E12.8
CbII	3623432	3627516	-	CBG00645	CBP05761	CeII	8381425	8383660	+	F49E12.12
CbII	3635432	3636835	-	CBG00644	CBP00199	CeII	8388258	8389684	+	F49E12.9
CbII	3639947	3641978	-	CBG00643	CBP00196	CeII	8391010	8392138	+	F49E12.10
CbII	3650370	3652523	+	CBG00640	CBP00192	CeII	8417585	8419676	+	F14E5.1
CbII	3661833	3665912	-	CBG00637	CBP05759	CeII	8439119	8441923	+	F14E5.5
CbII	3668347	3669262	-	CBG00635	CBP13667	CeII	8442770	8443830	+	F22B5.2
CbII	3669494	3670143	-	CBG00634	CBP00190	CeII	8444229	8445027	+	F22B5.1
CbII	3685416	3686889	+	CBG00627	CBP05838	CeII	8445192	8446752	-	F22B5.3
CbII	3698392	3699508	-	CBG00625	CBP13876	CeII	8452050	8452593	+	F22B5.4
CbII	3701520	3703786	+	CBG00623	CBP00185	CeII	8468255	8469902	+	M05D6.2
CbII	3704352	3705838	+	CBG00622	CBP00184	CeII	8467096	8467726	+	F22B5.10
CbII	3706061	3708046	+	CBG00621	CBP00180	CeII	8464774	8466870	+	F22B5.9
CbII	3708523	3713130	+	CBG00620	CBP00176	CeII	8457743	8464171	+	F22B5.7
CbII	3716484	3718801	-	CBG00619	CBP05836	CeII	8453208	8454513	-	F22B5.5
CbII	3719493	3722459	+	CBG00618	CBP00159	CeII	8477950	8480395	-	M05D6.4
CbII	3722740	3724749	+	CBG00617	CBP13841	CeII	8480681	8482116	-	M05D6.5
CbII	3724977	3725614	+	CBG00616	CBP00155	CeII	8482528	8483186	-	M05D6.6
CbII	3728433	3730082	-	CBG00615	CBP00152	CeII	8485860	8487431	+	M05D6.7
CbII	3732170	3759916	+	CBG00613	CBP00151	CeII	8487869	8506524	-	T13H5.1a
CbII	3753074	3755388	-	CBG00614	CBP13875	CeII	8494202	8495573	+	M05D6.9
CbII	3784349	3784885	+	CBG00608	CBP00145	CeIII	7308276	7308812	-	F56C9.5
CbII	3787571	3789608	-	CBG00606	CBP05834	CeIII	7311250	7312836	+	F56C9.3
CbII	3798895	3800538	-	CBG00604	CBP00134	CeIII	7316401	7318683	-	F56C9.8
CbII	3804322	3805365	+	CBG00601	CBP13839	CeIII	7325041	7329529	-	F56C9.11
CbII	3806008	3810105	+	CBG00600	CBP13838	CeIII	7330147	7335039	-	F56C9.10a
CbII	3815740	3822335	-	CBG00597	CBP00189	CeIII	7338923	7343495	+	F08F8.3b
CbII	3822577	3823970	+	CBG00596	CBP13836	CeIII	7343693	7345746	+	F08F8.6
CbII	3825142	3826341	+	CBG00595	CBP13835	CeIII	8894991	8896403	+	ZK637.5
CbII	3826577	3826998	+	CBG00594	CBP13834	CeIII	8894115	8894558	+	ZK637.4
CbII	3827398	3829641	+	CBG00593	CBP05832	CeIII	8890138	8893777	+	ZK637.3
CbII	3831548	3831955	+	CBG00591	CBP00178	CeIII	8887661	8889854	+	ZK637.2
CbII	3835343	3837978	-	CBG00590	CBP13872	CeIII	8882916	8885376	-	ZK637.1
CbII	3839247	3846503	+	CBG00589	CBP00174	CeIII	8675997	8683595	-	B0523.5
CbII	3848010	3849536	-	CBG00588	CBP00173	CeIII	8684711	8686228	+	B0303.2
CbII	3855959	3856970	+	CBG00586	CBP00172	CeIII	7221959	7223023	-	R151.6
CbII	3857811	3860945	+	CBG00585	CBP00171	CeIII	7223277	7226586	-	R151.7a
CbII	3861246	3863941	+	CBG00584	CBP00160	CeIII	7226893	7229709	-	R151.8
CbII	3885692	3887196	-	CBG00579	CBP00157	CeII	8533123	8534285	-	W01C9.1
CbII	3888668	3891815	-	CBG00578	CBP00150	CeII	8536282	8538432	+	W01C9.2
CbII	3909100	3915417	-	CBG00574	CBP05829	CeII	8541202	8544994	+	W01C9.3
CbII	3915903	3917725	+	CBG00573	CBP00138	CeII	8173626	8174748	+	T05C12.1
CbII	3920635	3922380	+	CBG00571	CBP00206	CeII	8547493	8548550	-	W01C9.5
CbII	3952578	3956819	+	CBG00564	CBP05826	CeII	8563905	8566029	-	F54C9.2
CbII	3957617	3957871	+	CBG00563	CBP05825	CeII	8566533	8566778	-	F54C9.3
CbII	3958220	3959344	+	CBG00562	CBP00200	CeII	8568000	8568991	-	F54C9.4
CbII	3959920	3961101	-	CBG00561	CBP20815	CeII	8569855	8570881	+	F54C9.5
CbII	3961245	3963340	-	CBG00560	CBP20814	CeII	8571018	8572741	+	F54C9.6
CbII	3965451	3968226	-	CBG00559	CBP00197	CeII	8573277	8574918	+	F54C9.7
CbII	3968671	3973930	-	CBG00558	CBP00194	CeII	8577978	8581316	+	F54C9.9
CbII	3975086	3977025	-	CBG00557	CBP00191	CeII	8581932	8582579	+	F54C9.10
CbII	3977349	3980468	+	CBG00556	CBP05823	CeII	8583423	8584972	-	F54C9.11
CbII	3994297	3997021	-	CBG00551	CBP20813	CeII	8591095	8592715	+	F28C6.1
CbII	3997228	4001905	+	CBG00550	CBP00187	CeII	8596222	8599144	-	F28C6.4a
CbII	4005616	4007993	-	CBG00549	CBP13867	CeII	8599601	8600362	+	F28C6.5
CbII	4008077	4009768	+	CBG00548	CBP00186	CeII	8600450	8602332	-	F28C6.3
CbII	4010181	4010955	-	CBG00547	CBP13866	CeII	8602715	8603469	+	F28C6.7a
CbII	4011284	4015999	-	CBG00546	CBP00183	CeII	8603783	8606467	+	F28C6.6
CbII	4016974	4018889	-	CBG00545	CBP05818	CeII	8606888	8607565	+	F28C6.8
CbII	4019272	4021084	-	CBG00544	CBP05817	CeII	8607923	8608708	+	F28C6.10
CbII	4041827	4049819	+	CBG00537	CBP00177	CeII	8608798	8610598	-	F28C6.9
CbII	4056226	4058872	-	CBG00536	CBP05814	CeII	8613192	8614348	+	T22C8.1
CbII	4059119	4062807	+	CBG00535	CBP05813	CeII	8614552	8617147	-	T22C8.2
CbII	4077688	4081077	-	CBG00532	CBP00166	CeII	8625651	8627415	+	T22C8.5
CbII	4086651	4089541	-	CBG00530	CBP00164	CeII	8627786	8629510	-	T22C8.6
CbII	4090816	4097235	+	CBG00529	CBP20812	CeII	8630706	8634237	-	T22C8.7
CbII	4114719	4117012	+	CBG00522	CBP05791	CeII	8636411	8637595	-	T22C8.8
CbII	4141047	4145129	-	CBG00516	CBP13861	CeII	8646250	8648064	+	D2085.7
CbII	4148722	4164842	-	CBG00515	CBP00158	CeII	8651057	8658340	+	D2085.1
CbII	4167412	4168025	-	CBG00514	CBP00156	CeII	8659069	8659682	+	D2085.2
CbII	4168114	4173186	+	CBG00513	CBP00154	CeII	8659798	8661511	-	D2085.6
CbII	4173838	4180712	-	CBG00512	CBP00153	CeII	8661802	8664371	+	D2085.3
CbII	4181729	4190518	-	CBG00511	CBP05824	CeII	8664816	8668987	+	D2085.4
CbII	4207376	4210260	+	CBG04238	CBP01133	CeII	14812923	14814550	+	W01D2.5
CbII	4211960	4217099	-	CBG04240	CBP01135	CeII	14816135	14818413	-	W01D2.2b
CbII	4242262	4242486	-	CBG04244	CBP21417	CeII	14808876	14809094	+	W01D2.6
CbII	4246762	4250446	-	CBG04246	CBP01137	CeII	14798376	14800540	+	Y54E2A.12
CbII	4251326	4254355	-	CBG04247	CBP01138	CeII	14795319	14797733	+	Y54E2A.11a
CbII	4254794	4257732	-	CBG04248	CBP15024	CeII	14790999	14792444	+	Y54E2A.10
CbII	4303529	4306080	+	CBG04256	CBP06701	CeII	14755869	14757637	-	Y54E2A.5
CbII	4306666	4307561	-	CBG04257	CBP06702	CeII	14754559	14755198	+	Y54E2A.4
CbII	4308380	4310114	+	CBG04258	CBP15006	CeII	14752868	14753765	-	Y54E2A.3
CbII	4311184	4313397	+	CBG04259	CBP01140	CeII	14747799	14752379	-	Y54E2A.2
CbII	4313523	4315461	-	CBG04260	CBP06703	CeII	14803046	14804141	-	W01D2.3
CbII	4329369	4334704	+	CBG04262	CBP15007	CeII	14734401	14739127	-	Y54E2A.1
CbII	4355615	4364653	-	CBG04265	CBP01141	CeII	14705407	14712491	+	C09F9.2
CbII	4375661	4381795	-	CBG04268	CBP01142	CeII	12910202	12914403	-	F35C5.12
CbII	4410429	4412760	+	CBG04273	CBP01143	CeII	12904316	12906442	+	F35C5.9
CbII	4416998	4419308	-	CBG04274	CBP01145	CeII	12895537	12897284	+	F35C5.6
CbII	4420343	4423103	+	CBG04275	CBP01144	CeII	12893049	12894995	-	F35C5.5b
CbII	4431611	4437903	-	CBG04279	CBP01146	CeII	4731297	4733911	-	F41C3.11
CbII	4442627	4444933	+	CBG04280	CBP01147	CeII	4737636	4739698	+	F41C3.5
CbII	4447915	4449212	+	CBG04281	CBP06708	CeII	4727380	4727849	-	F10G7.11
CbII	4449418	4453005	-	CBG04282	CBP06709	CeI	93092	94714	+	Y48G1C.1
CbII	4453824	4466829	+	CBG04283	CBP06710	CeII	4713785	4726034	-	F10G7.10b
CbII	4466963	4467568	-	CBG04284	CBP06711	CeII	3474049	3474724	+	Y49F6B.5
CbII	4470242	4472329	-	CBG04286	CBP01115	CeII	4716727	4718456	+	F41C3.8
CbII	4488653	4492825	-	CBG04291	CBP01116	CeII	4710281	4713500	+	F10G7.1
CbII	4493317	4496207	-	CBG04292	CBP01117	CeII	4706831	4709761	+	F10G7.2
CbII	4497268	4500650	+	CBG04293	CBP06714	CeII	4703471	4706349	-	F10G7.9a
CbII	4501250	4502985	-	CBG04294	CBP01118	CeII	4696585	4698279	-	F10G7.8
CbII	4503445	4505888	+	CBG04295	CBP01119	CeII	4698708	4700784	+	F10G7.4
CbII	4545723	4548543	+	CBG04309	CBP15016	CeII	6623427	6626854	-	F54H5.5
CbII	4548623	4550012	-	CBG04310	CBP15029	CeII	6622133	6623378	+	F54H5.3
CbII	4565694	4575297	+	CBG04313	CBP01121	CeII	6603386	6609301	-	C56C10.12
CbII	4575704	4578409	-	CBG04314	CBP15030	CeII	6601269	6603324	+	C56C10.1
CbII	4578577	4582445	+	CBG04315	CBP01122	CeII	6598509	6601064	-	C56C10.11
CbII	4582933	4587971	+	CBG04316	CBP01123	CeII	6594643	6598015	-	C56C10.13
CbII	4588587	4590773	+	CBG04317	CBP01124	CeII	6592531	6594195	-	C56C10.10
CbII	4591933	4593166	+	CBG04318	CBP01125	CeII	6591075	6592294	-	C56C10.9
CbII	4595395	4596067	+	CBG04320	CBP01126	CeII	6587912	6588585	-	C56C10.8
CbII	4596559	4600145	+	CBG04321	CBP01127	CeII	6584520	6587423	-	C56C10.7c
CbII	4600323	4603162	-	CBG04322	CBP06721	CeII	6583022	6584313	+	C56C10.4
CbII	4617767	4624700	+	CBG04326	CBP06724	CeII	6631112	6636928	+	T19D12.4a
CbII	4625046	4634182	-	CBG04328	CBP06725	CeII	6637258	6643136	-	T19D12.6
CbII	4641948	4644426	-	CBG04329	CBP01128	CeII	6647560	6649580	-	T19D12.7
CbII	4654212	4657919	-	CBG04332	CBP01130	CeII	3279483	3281671	+	F02E11.1
CbII	4664994	4669247	+	CBG04334	CBP01132	CeII	2557830	2563678	-	K02F6.9
CbII	4697490	4702891	+	CBG04341	CBP15020	CeII	2565277	2575808	+	F09D1.1
CbII	4764429	4766457	+	CBG11133	CBP17075	CeII	6741671	6742697	+	F41G3.14
CbII	4766935	4768375	+	CBG11134	CBP17076	CeII	6742855	6744028	+	F41G3.6
CbII	4792537	4795648	-	CBG11143	CBP08760	CeII	6753060	6754705	-	F41G3.11
CbII	4798029	4802570	+	CBG11145	CBP17077	CeII	6756411	6758856	+	F41G3.3
CbII	4806484	4827149	-	CBG11147	CBP02719	CeII	6760778	6770648	-	F41G3.15
CbII	4812985	4813146	+	CBG11148	CBP17079	CeII	6765026	6765684	+	F41G3.1
CbII	4828012	4828744	+	CBG11149	CBP08779	CeII	6776472	6777763	+	T13C2.4
CbII	4833187	4837831	+	CBG11152	CBP22489	CeII	6779394	6781990	+	T13C2.7
CbII	4839695	4844383	+	CBG11153	CBP08798	CeII	6783399	6787626	+	T13C2.6b
CbII	4846446	4850753	+	CBG11154	CBP02720	CeII	6789356	6791671	+	T13C2.3b
CbII	4851279	4855250	+	CBG11155	CBP17080	CeII	6792200	6799172	+	T13C2.2
CbII	4855465	4856439	-	CBG11156	CBP02726	CeII	6799366	6800074	-	F31E8.4
CbII	4865638	4868290	+	CBG11158	CBP02727	CeII	6803688	6804691	+	F31E8.3
CbII	4869641	4872597	-	CBG11159	CBP08819	CeII	6804995	6807139	-	F31E8.5
CbII	4879129	4885894	+	CBG11160	CBP02728	CeII	6810898	6815909	+	F31E8.2b
CbII	4908611	4921140	+	CBG11165	CBP22492	CeII	6835011	6847242	+	C04A2.3b
CbII	4922158	4925304	+	CBG11166	CBP02729	CeII	6848288	6851236	+	C04A2.1
CbII	4928982	4934405	-	CBG11168	CBP08836	CeII	6853814	6858202	-	C04A2.7c
CbII	4939806	4944081	-	CBG11169	CBP17138	CeII	6860719	6863637	-	C44B7.3
CbII	4952476	4955834	-	CBG11170	CBP08837	CeII	6869024	6870769	-	C44B7.4
CbII	4956274	4958175	-	CBG11171	CBP08838	CeII	6871385	6872512	-	C44B7.5
CbII	4958391	4968119	-	CBG11172	CBP02730	CeII	6872837	6876983	-	C44B7.6a
CbII	4970539	4972152	-	CBG11175	CBP08839	CeII	6879290	6880096	-	C44B7.7
CbII	4972586	4981915	-	CBG11176	CBP02731	CeII	6884046	6887635	-	C44B7.9
CbII	4982911	4987786	-	CBG11178	CBP02732	CeII	6888630	6890328	-	C44B7.10
CbII	4988796	4993698	-	CBG11179	CBP17139	CeII	6894246	6897370	-	C44B7.11
CbII	4998097	4998833	+	CBG11181	CBP08842	CeII	6902024	6902771	+	C44B7.1
CbII	4998999	5003291	-	CBG11182	CBP08843	CeII	6902943	6907195	-	B0252.3c
CbII	5006028	5010536	+	CBG11183	CBP17083	CeII	6910013	6912505	+	B0252.2
CbII	5010746	5011607	-	CBG11184	CBP22494	CeII	6912603	6913291	-	B0252.4b
CbII	5018412	5019289	-	CBG11186	CBP17140	CeII	6916980	6918851	-	B0252.5
CbII	5020806	5026973	+	CBG11187	CBP02738	CeII	6919702	6923502	+	B0252.1
CbII	5043892	5049608	+	CBG11190	CBP08847	CeII	6944290	6946876	+	F22D3.2c
CbII	5050574	5054930	-	CBG11191	CBP17142	CeII	6947906	6951230	-	F22D3.6
CbII	5055703	5059745	+	CBG11192	CBP08848	CeII	6952001	6954660	+	F22D3.1b
CbII	5068749	5077646	-	CBG11194	CBP17144	CeII	6955550	6965604	-	C15F1.3a
CbII	5078154	5080383	-	CBG11195	CBP17145	CeII	6967913	6970516	-	C15F1.5
CbII	5080609	5081675	-	CBG11196	CBP02739	CeII	6970807	6972165	-	C15F1.6
CbII	5085511	5091643	+	CBG11198	CBP02741	CeII	6979937	6988377	+	C15F1.2
CbII	5093781	5096737	+	CBG11199	CBP08849	CeII	6988709	6991513	+	C15F1.1
CbII	5116434	5118288	-	CBG11203	CBP17148	CeII	7011008	7012621	-	C52E12.3
CbII	5119003	5126018	-	CBG11204	CBP02743	CeII	7013144	7022440	-	C52E12.4
CbII	5126416	5128660	+	CBG11205	CBP17084	CeII	7023395	7024548	+	C52E12.6
CbII	5128950	5133656	+	CBG11206	CBP17085	CeII	7025745	7029815	+	C52E12.1
CbII	5144214	5147455	+	CBG11208	CBP08851	CeX	6015450	6017542	+	C09B8.8
CbII	5147891	5151438	-	CBG11209	CBP17149	CeX	6021008	6022415	-	C09B8.5
CbII	5156433	5157665	+	CBG11211	CBP17086	CeII	7050605	7051838	+	ZK1127.5
CbII	5157827	5160211	+	CBG11212	CBP22496	CeII	7052291	7053097	+	ZK1127.12
CbII	5170115	5171262	+	CBG11215	CBP17087	CeII	7053880	7055027	+	ZK1127.4
CbII	5187068	5187722	-	CBG11219	CBP17151	CeII	6736140	6736657	+	T14B4.2
CbII	5187934	5190035	-	CBG11220	CBP17152	CeII	6734886	6735911	+	T14B4.3
CbII	5190100	5193173	+	CBG11221	CBP17089	CeII	6732335	6733719	-	T14B4.9
CbII	5193963	5194627	-	CBG11222	CBP08854	CeII	6700900	6701355	-	C18H9.6
CbII	5196676	5199542	-	CBG11224	CBP02744	CeII	6702438	6705378	-	C18H9.7
CbII	5207642	5208551	-	CBG11227	CBP02745	CeII	6710306	6711410	-	T14B4.7a
CbII	5210939	5212731	+	CBG11229	CBP02746	CeII	6714234	6715732	+	T14B4.6
CbII	5214880	5215687	+	CBG11231	CBP08857	CeII	6716897	6717701	+	T14B4.5
CbII	5216660	5218286	+	CBG11232	CBP17090	CeII	6718525	6720117	+	T14B4.4
CbII	5218565	5223934	-	CBG11233	CBP08858	CeII	6720367	6722517	-	T14B4.8
CbII	5234395	5237559	-	CBG11237	CBP17154	CeII	6699707	6700425	+	C18H9.1
CbII	5249843	5253850	+	CBG11239	CBP17092	CeII	6692702	6695248	-	C18H9.5
CbII	5254584	5260464	-	CBG11240	CBP08859	CeII	6684192	6688583	+	C18H9.3
CbII	5282414	5285791	+	CBG11243	CBP17093	CeII	6679820	6682889	+	C18H9.8
CbII	5286968	5294498	+	CBG11244	CBP22505	CeV	8449285	8450492	-	T23B12.5
CbII	5289734	5291121	-	CBG24740	CBP13579	CeII	7075557	7076994	+	T02G5.7
CbII	5291357	5292814	-	CBG24741	CBP13580	CeII	7073745	7075339	+	T02G5.8
CbII	5294263	5296241	+	CBG24742	CBP13014	CeII	7070321	7072319	-	T02G5.9a
CbII	5296730	5300093	+	CBG24743	CBP13577	CeII	7065048	7069896	-	ZK1127.11
CbII	5300534	5301826	-	CBG24744	CBP13015	CeII	7065604	7066575	+	ZK1127.1
CbII	5317429	5319476	+	CBG12942	CBP09207	CeII	7832988	7835061	-	T09A5.1a
CbII	5320103	5320363	-	CBG12943	CBP09208	CeII	7832312	7832573	+	T09A5.14
CbII	5327479	5329032	-	CBG12945	CBP09209	CeII	7816630	7818184	+	T05A6.2b
CbII	5345418	5346031	-	CBG12951	CBP22759	CeII	7811181	7811792	+	T05A6.1
CbII	5374033	5375268	+	CBG12956	CBP09211	CeII	10491629	10492872	-	ZK666.8
CbII	5375515	5376095	-	CBG12957	CBP09212	CeII	7783799	7784390	+	C06A8.4
CbII	5378200	5380277	+	CBG12959	CBP17601	CeII	7779317	7781130	-	C06A8.2
CbII	5388675	5390128	-	CBG12962	CBP09213	CeII	7772536	7773786	+	C06A8.6
CbII	5398095	5400141	+	CBG12964	CBP03042	CeII	7763858	7765437	-	C06A8.7
CbII	5402397	5403083	+	CBG12966	CBP22762	CeII	7760774	7761461	-	B0228.8
CbII	5405250	5406342	+	CBG12968	CBP22764	CeII	7757149	7758299	-	B0228.7
CbII	5411881	5412701	-	CBG12970	CBP09215	CeII	7756013	7756767	+	B0228.1
CbII	5464640	5467179	+	CBG12979	CBP03076	CeII	7712053	7714050	-	B0495.10b
CbII	5467648	5469361	-	CBG12980	CBP03080	CeII	7709704	7711092	+	B0495.1
CbII	5469942	5470955	+	CBG12981	CBP17603	CeII	7707608	7708619	-	B0495.9
CbII	5471154	5472955	+	CBG12982	CBP03086	CeII	7705619	7707384	-	B0495.8a
CbII	5476756	5480798	-	CBG12984	CBP17698	CeII	7699228	7701845	+	B0495.2
CbII	5481474	5483005	+	CBG12985	CBP03103	CeII	7529569	7530750	+	ZK1290.5
CbII	5483375	5485260	+	CBG12986	CBP09220	CeII	7531106	7533063	+	ZK1290.12
CbII	5486218	5487306	-	CBG12987	CBP09221	CeII	7533419	7534369	-	ZK1290.8
CbII	5491475	5494760	+	CBG12989	CBP09223	CeII	7538203	7542461	+	ZK1290.4
CbII	5496797	5497916	+	CBG12990	CBP03129	CeII	7544057	7545182	+	ZK1290.3b
CbII	5501195	5503457	+	CBG12991	CBP17604	CeII	7549310	7551699	+	ZK1290.2a
CbII	5503734	5505478	-	CBG12992	CBP17699	CeII	7551976	7553725	-	ZK1290.10
CbII	5512018	5512727	-	CBG12994	CBP09225	CeII	7560847	7561315	-	ZK1290.11
CbII	5512901	5513738	+	CBG12995	CBP09226	CeII	7561688	7562510	+	ZK1290.1
CbII	5523228	5524619	+	CBG12999	CBP03139	CeII	7570529	7571960	+	F35D2.3
CbII	5525716	5527082	+	CBG13000	CBP03140	CeII	7574373	7575699	+	F35D2.2
CbII	5527772	5530160	+	CBG13001	CBP03141	CeII	7575852	7578634	+	F35D2.1
CbII	5532315	5535270	-	CBG13002	CBP03043	CeII	7580466	7583479	-	F35D2.4
CbII	5536949	5545126	-	CBG13003	CBP09227	CeII	7586002	7594830	-	F35D2.5a
CbII	5548310	5549314	-	CBG13006	CBP03055	CeII	7597606	7598665	-	R07G3.5
CbII	5550720	5558799	+	CBG13007	CBP03056	CeII	7599581	7607759	+	R07G3.3b
CbII	5555282	5556248	-	CBG13008	CBP03057	CeII	7604192	7605150	-	R07G3.6
CbII	5559242	5562768	+	CBG13009	CBP03060	CeII	7608204	7610711	+	R07G3.2
CbII	5565642	5566608	-	CBG13011	CBP09228	CeII	7611494	7613603	-	R07G3.7a
CbII	5567185	5567891	+	CBG13012	CBP09229	CeII	7613545	7614334	+	R07G3.9
CbII	5571745	5573152	-	CBG13014	CBP03069	CeII	7618437	7620435	-	R07G3.8
CbII	5581946	5594272	-	CBG13017	CBP09233	CeII	7627986	7649792	-	R153.1e
CbII	5622481	5625185	-	CBG13024	CBP03071	CeII	7658403	7662183	-	F18A1.6b
CbII	5625702	5626631	-	CBG13025	CBP09236	CeII	7662727	7663672	-	F18A1.7
CbII	5627502	5629715	+	CBG13026	CBP03074	CeII	7664510	7666851	+	F18A1.5
CbII	5631286	5634158	+	CBG13027	CBP03079	CeII	7667924	7671712	+	F18A1.4a
CbII	5634409	5644302	+	CBG13028	CBP03081	CeII	7671961	7682118	+	F18A1.3b
CbII	5644569	5646240	+	CBG13032	CBP03082	CeII	7682392	7684099	+	F18A1.2
CbII	5650882	5651598	-	CBG13034	CBP17701	CeII	7689723	7690420	-	F18A1.8
CbII	5651870	5654996	-	CBG13035	CBP17702	CeII	7690737	7693813	-	B0495.4
CbII	5656991	5659953	-	CBG13036	CBP03101	CeII	7695926	7698399	-	B0495.5
CbII	5667656	5669812	-	CBG13040	CBP03102	CeII	7480843	7483017	-	D1022.8
CbII	5688366	5690368	-	CBG13045	CBP03106	CeII	7497667	7499401	-	R10H1.2
CbII	5696113	5700225	-	CBG13047	CBP09240	CeII	7507377	7510660	-	C28F5.2
CbII	5709206	5711489	+	CBG13049	CBP03107	CeV	2849192	2851846	+	T03D3.1
CbII	5713680	5716273	+	CBG13051	CBP03109	CeII	7525689	7528099	+	ZK1290.6
CbII	5716524	5717830	-	CBG13052	CBP09241	CeII	7479201	7480434	+	D1022.1
CbII	5718273	5722959	+	CBG13053	CBP09242	CeII	7473076	7478460	-	D1022.7a
CbII	5730733	5733314	+	CBG13055	CBP03116	CeII	7460038	7463542	-	D1022.6
CbII	5733648	5734061	-	CBG13056	CBP03117	CeII	7459464	7459954	+	D1022.2
CbII	5736499	5737498	+	CBG13057	CBP03118	CeII	7457596	7458734	-	D1022.5
CbII	5758374	5762133	-	CBG03312	CBP00597	CeII	7842338	7845304	+	T09A5.2a
CbII	5762334	5767580	+	CBG03310	CBP00596	CeII	7845585	7849645	-	T09A5.3
CbII	5764303	5765468	-	CBG03311	CBP14686	CeII	7846410	7847587	+	T09A5.4
CbII	5769866	5770526	+	CBG03309	CBP00595	CeII	7852856	7853676	-	T09A5.5
CbII	5770719	5771380	+	CBG03308	CBP14533	CeII	7853870	7854931	-	T09A5.6
CbII	5771646	5772038	+	CBG03307	CBP14532	CeII	7855216	7855627	-	T09A5.7
CbII	5772339	5774239	+	CBG03306	CBP14531	CeII	7856000	7857390	-	T09A5.8
CbII	5774280	5774558	-	CBG03305	CBP14685	CeII	7857881	7858159	+	T09A5.15
CbII	5774804	5776077	-	CBG03304	CBP14684	CeII	7858341	7859599	+	T09A5.9
CbII	5782568	5784259	-	CBG03302	CBP00567	CeII	7864429	7865928	+	T09A5.11
CbII	5785569	5788150	+	CBG03301	CBP00566	CeII	7866781	7870073	-	T09A5.12
CbII	5789136	5791472	+	CBG03300	CBP00565	CeII	7871157	7873797	-	T01H3.3
CbII	5791971	5795543	+	CBG03299	CBP00886	CeII	7874224	7877909	-	T01H3.2
CbII	5796214	5797108	+	CBG03298	CBP00885	CeII	7878334	7879234	-	T01H3.1
CbII	5798137	5799813	-	CBG03297	CBP21263	CeII	7880743	7882445	+	T01H3.4
CbII	5818538	5822057	-	CBG03293	CBP00883	CeII	7900569	7904483	+	ZK675.2
CbII	5833665	5836714	-	CBG03290	CBP14682	CeII	7927376	7928577	-	ZK669.7
CbII	5840030	5853445	-	CBG03288	CBP00882	CeII	7913209	7916397	-	ZK669.1b
CbII	5854262	5854943	+	CBG03287	CBP06463	CeII	7911245	7911931	+	ZK675.4
CbII	5872905	5874351	-	CBG03282	CBP06460	CeII	7941093	7942487	+	ZK669.3
CbII	5874678	5876941	+	CBG03281	CBP00728	CeII	7942800	7945097	-	ZK669.4
CbII	5878654	5880324	+	CBG03280	CBP06458	CeII	7945697	7946825	-	ZK669.5
CbII	5894759	5896385	-	CBG03278	CBP06457	CeII	7958769	7960159	+	C04H4.1
CbII	5931122	5932283	-	CBG03272	CBP21257	CeII	7992305	7993903	+	DH11.4
CbII	5932557	5934313	+	CBG03271	CBP14529	CeII	9132124	9134415	+	C16D2.1
CbII	5956243	5957756	+	CBG03266	CBP00724	CeII	9109485	9110957	+	T24H10.4
CbII	5958587	5959485	-	CBG03265	CBP00721	CeII	9107529	9108457	-	T24H10.3
CbII	5959923	5960275	-	CBG03264	CBP00718	CeII	9106533	9107054	-	T24H10.6
CbII	5960702	5961765	+	CBG03263	CBP00716	CeII	9099287	9100364	+	T24H10.1
CbII	5962750	5965935	-	CBG03262	CBP06453	CeII	9094905	9098506	-	C07H4.2
CbII	5968747	5969422	-	CBG03261	CBP00776	CeII	9091114	9092041	-	C07H4.1
CbII	5993044	5997872	-	CBG03256	CBP14681	CeII	9064959	9071489	-	T24B8.4
CbII	6003524	6004024	-	CBG03254	CBP06450	CeII	9056444	9056990	-	T24B8.1
CbII	6004114	6005480	+	CBG03253	CBP06449	CeII	9054889	9056354	+	T24B8.2
CbII	6007021	6012593	-	CBG03252	CBP00770	CeII	9047474	9053117	-	T24B8.7c
CbII	6012695	6017260	-	CBG03251	CBP00768	CeII	9042686	9047402	-	F37B12.4
CbII	6018424	6020128	-	CBG03250	CBP14679	CeII	9040062	9041972	-	F37B12.3
CbII	6021891	6024167	-	CBG03249	CBP00767	CeII	9035841	9038210	-	F37B12.2
CbII	6033102	6035318	-	CBG03244	CBP06448	CeII	9026969	9029167	-	F37B12.1
CbII	6044628	6057179	-	CBG03240	CBP00763	CeII	9006080	9019676	-	F44G4.8
CbII	6062660	6065372	-	CBG03238	CBP21249	CeII	9002507	9004976	-	F44G4.7
CbII	6065669	6066906	-	CBG03237	CBP14677	CeII	9000915	9001697	-	F44G4.6
CbII	6070148	6070612	-	CBG03234	CBP06447	CeII	8996977	8997451	-	F44G4.3
CbII	6070823	6071396	+	CBG03233	CBP14524	CeII	8996282	8996808	+	F44G4.2
CbII	6071582	6073026	+	CBG03232	CBP14523	CeII	8994545	8996002	+	F44G4.1
CbII	6073297	6074497	+	CBG03231	CBP14522	CeII	8993082	8994294	+	C18E9.11b
CbII	6085791	6086802	-	CBG03228	CBP00739	CeII	8988416	8989447	-	C18E9.9
CbII	6087077	6089354	-	CBG03227	CBP00738	CeII	8985929	8987930	-	C18E9.8
CbII	6092276	6096777	-	CBG03226	CBP00735	CeII	8978826	8982587	-	C18E9.7
CbII	6099451	6100581	-	CBG03225	CBP14675	CeII	8972284	8973475	-	C18E9.6
CbII	6101058	6102200	+	CBG03224	CBP06445	CeII	8969998	8971559	+	C18E9.5
CbII	6102954	6104758	-	CBG03223	CBP06444	CeII	8967107	8969383	-	C18E9.3b
CbII	6105233	6106585	+	CBG03222	CBP00733	CeII	8965084	8966564	+	C18E9.2
CbII	6106923	6107438	-	CBG03221	CBP00732	CeII	8964253	8964799	-	C18E9.4
CbII	6107623	6115540	-	CBG03219	CBP00730	CeII	8955325	8964053	-	C18E9.10
CbII	6126506	6133000	-	CBG03218	CBP00871	CeII	8942798	8947494	-	T21B10.6
CbII	6133542	6135131	+	CBG03217	CBP14521	CeII	8940810	8942348	+	T21B10.4
CbII	6135810	6136838	-	CBG03216	CBP14674	CeII	8939347	8940398	-	T21B10.5
CbII	6137394	6141839	+	CBG03215	CBP14520	CeII	8934318	8938773	+	T21B10.3
CbII	6142430	6143879	+	CBG03214	CBP00835	CeII	8930913	8933522	+	T21B10.2c
CbII	6146177	6147122	+	CBG03213	CBP14519	CeII	8929763	8930719	+	T21B10.1
CbII	6147487	6149260	+	CBG03212	CBP00834	CeII	8927655	8929393	+	T21B10.7
CbII	6151569	6155584	-	CBG03211	CBP06442	CeII	8924634	8926457	-	B0457.2
CbII	6155779	6157139	+	CBG03210	CBP06441	CeII	8922362	8924197	+	B0457.6
CbII	6166826	6177699	+	CBG03206	CBP00819	CeII	8896790	8908009	+	B0457.1b
CbII	6185769	6190312	+	CBG03203	CBP00777	CeII	8884820	8889218	+	T07D4.4c
CbII	6191055	6197327	-	CBG03202	CBP00773	CeII	8878531	8884217	-	T07D4.3
CbII	6203439	6205631	-	CBG03200	CBP00771	CeII	8870281	8873852	-	T07D4.2b
CbII	6211302	6214745	-	CBG03199	CBP14673	CeII	8861223	8865096	-	T07D4.1
CbII	6215697	6217960	-	CBG03198	CBP14672	CeII	2706170	2707938	-	Y47G7B.2
CbII	6223328	6226810	-	CBG03197	CBP00766	CeII	8849134	8852183	-	T14D7.2
CbII	6227337	6229793	+	CBG03195	CBP00764	CeII	8846236	8848677	+	T14D7.1
CbII	6232899	6237374	-	CBG03194	CBP14671	CeII	8840183	8844613	-	F46C5.6
CbII	6237508	6238590	+	CBG03193	CBP00746	CeII	8839309	8840084	+	F46C5.7
CbII	6238952	6240457	+	CBG03192	CBP00743	CeII	8836356	8838697	+	F46C5.4
CbII	6249818	6251872	-	CBG03190	CBP00740	CeII	8828186	8829033	-	F46C5.2
CbII	6251991	6255101	+	CBG03189	CBP14517	CeII	8826024	8828034	+	F46C5.3
CbII	6268114	6269127	+	CBG03181	CBP00734	CeII	8811292	8812178	+	F46C5.8
CbII	6269739	6271536	-	CBG03180	CBP14670	CeII	8808709	8810638	-	F46C5.9
CbII	6271736	6272955	-	CBG03179	CBP14669	CeII	8807243	8808499	-	F07H5.10
CbII	6273424	6275464	-	CBG03178	CBP06438	CeII	8804817	8806819	-	F07H5.9
CbII	6275583	6277859	+	CBG03177	CBP00729	CeII	8801994	8804695	+	F07H5.8
CbII	6288644	6290092	-	CBG03175	CBP14668	CeII	8793195	8794072	-	F07H5.7
CbII	6303422	6304863	-	CBG03169	CBP00702	CeII	8781992	8783467	-	F07H5.2
CbII	6305420	6315896	+	CBG03168	CBP00698	CeII	8770995	8781351	+	K08F8.6
CbII	6317366	6319004	+	CBG03167	CBP00696	CeII	8767338	8769225	+	K08F8.5b
CbII	6322602	6325123	-	CBG03166	CBP00694	CeII	8762635	8764989	-	K08F8.4
CbII	6326782	6329497	-	CBG03165	CBP00687	CeII	15135383	15145140	+	Y53F4B.25
CbII	6330424	6335366	-	CBG03164	CBP00649	CeII	15145886	15151733	+	Y53F4B.27
CbII	6339874	6344460	-	CBG03163	CBP00855	CeII	15158073	15163362	+	Y53F4B.28
CbII	6344789	6345543	+	CBG03162	CBP14514	CeII	8714074	8714931	-	T01B7.3
CbII	6345703	6346791	+	CBG03161	CBP00854	CeII	8715116	8716203	-	T01B7.4
CbII	6347339	6350672	-	CBG03160	CBP00853	CeII	8716768	8719999	+	T01B7.5
CbII	6352892	6355440	-	CBG03159	CBP00852	CeII	8722419	8724953	+	T01B7.6
CbII	6356092	6356887	+	CBG03158	CBP14513	CeII	8725546	8726702	-	T01B7.9
CbII	6364481	6365630	-	CBG03154	CBP00837	CeII	8732973	8734120	+	T01B7.7
CbII	6376919	6379884	-	CBG03152	CBP00836	CeII	8744050	8746991	+	K08F8.1a
CbII	6386554	6389796	-	CBG03150	CBP14665	CeII	8751906	8753658	+	K08F8.2
CbII	6392549	6395194	+	CBG03148	CBP14511	CeII	8756496	8758535	-	K08F8.3
CbII	6403288	6404549	+	CBG03145	CBP06434	CeII	15120199	15122953	+	Y53F4B.22
CbII	6405723	6411793	-	CBG03143	CBP00820	CeII	11688875	11695908	+	C47D12.7
CbII	6407988	6410381	+	CBG03144	CBP00800	CeII	11691451	11694168	-	C47D12.6a
CbII	6411968	6417463	-	CBG03141	CBP00797	CeII	11696076	11705187	+	C47D12.8
CbII	6413716	6415467	+	CBG03142	CBP21230	CeII	11698321	11700167	-	VF13D12L.1
CbII	6417943	6422263	-	CBG03139	CBP00765	CeII	11705952	11713402	+	VF13D12L.3
CbII	6418938	6420606	+	CBG03140	CBP00747	CeII	11707563	11709835	-	F13D12.9
CbII	6422792	6424626	-	CBG03138	CBP14663	CeII	11713928	11716601	+	F13D12.10
CbII	6425920	6426890	-	CBG03137	CBP06432	CeII	11720497	11722064	+	F13D12.3
CbII	6430267	6431383	-	CBG03136	CBP00705	CeII	11725231	11726336	+	F13D12.2
CbII	6432959	6434910	-	CBG03134	CBP06431	CeII	11728984	11730938	+	F13D12.4a
CbII	6435117	6436378	+	CBG03133	CBP00701	CeII	11731131	11732275	-	F13D12.8
CbII	6442393	6445575	-	CBG03132	CBP00686	CeII	11739426	11742652	+	F13D12.6
CbII	6447009	6451373	+	CBG03131	CBP00625	CeII	11743884	11747552	-	F13D12.7
CbII	6463486	6465350	+	CBG03127	CBP00613	CeIV	11422692	11424462	-	F22B3.8
CbII	6471438	6471699	+	CBG03126	CBP14510	CeII	11774179	11774464	-	F44E5.1
CbII	6472174	6475110	+	CBG03125	CBP14509	CeII	11774938	11777825	-	F43G6.9
CbII	6475787	6486703	+	CBG03124	CBP00607	CeII	11798942	11803830	+	F43G6.11b
CbII	6494232	6498219	+	CBG03123	CBP14508	CeII	11778056	11782057	+	F43G6.1a
CbII	6514554	6516878	-	CBG03118	CBP00598	CeII	11843164	11845680	+	T27D12.1
CbII	6526362	6532968	+	CBG03116	CBP14506	CeII	11863430	11865361	-	K12D12.4a
CbII	6542385	6545676	-	CBG03113	CBP00843	CeII	10396788	10399130	+	T09F3.5
CbII	6566126	6566798	-	CBG03109	CBP06428	CeII	10411505	10412228	+	E04D5.5
CbII	6571015	6573187	-	CBG03108	CBP00842	CeII	10416747	10418847	+	E04D5.1a
CbII	6573493	6575541	+	CBG03107	CBP14505	CeII	10419140	10422239	-	E04D5.2
CbII	6590461	6593982	-	CBG03106	CBP14657	CeII	10436355	10439734	+	E04D5.3
CbII	6598833	6599688	-	CBG03104	CBP00841	CeII	10448187	10449783	+	ZK673.2
CbII	6602282	6603503	-	CBG03103	CBP21223	CeII	10452650	10454947	+	ZK673.4
CbII	6614662	6615598	-	CBG03100	CBP00839	CeII	10466847	10468017	+	ZK673.7
CbII	6627302	6628723	+	CBG03095	CBP06423	CeII	10480062	10481727	-	ZK666.6
CbII	6645976	6647573	+	CBG03092	CBP06422	CeII	10488669	10490401	-	ZK666.7
CbII	6649569	6650232	+	CBG03090	CBP06419	CeII	10496122	10496613	+	ZK666.12
CbII	6663322	6664772	+	CBG03087	CBP14502	CeIII	13580366	13583073	+	T05D4.5
CbII	6665175	6667679	+	CBG03086	CBP14501	CeII	10507179	10509822	-	F59B10.2
CbII	6669372	6671482	-	CBG03085	CBP06418	CeII	10510614	10512652	+	F59B10.3
[truncated: 6,817 more rows]
